# Supplementary material for: Longitudinal analysis of the gut microbiome in adolescent patients with anorexia nervosa: microbiome-related factors associated with clinical outcome
Source: Gut Microbes. 2024 Jan 31;16(1):2304158. doi: 10.1080/19490976.2024.2304158 (PMC10832965; doi:10.1080/19490976.2024.2304158)
Supplement: table S1_rev1.xlsx [file KGMI_A_2304158_SM3453.xlsx]

## Sheet: Sheet1_Sequencing information
SampleID	number of raw reads	timepoint	IndividualID	group
MaAN_T0_P001	70954	T0 admission	P001	P
MaAN_T0_P006	119529	T0 admission	P006	P
MaAN_T0_P007	37822	T0 admission	P007	P
MaAN_T0_P008	48916	T0 admission	P008	P
MaAN_T0_P009	36627	T0 admission	P009	P
MaAN_T0_P010	46887	T0 admission	P010	P
MaAN_T0_P014	52345	T0 admission	P014	P
MaAN_T0_P015	66186	T0 admission	P015	P
MaAN_T0_P016	55008	T0 admission	P016	P
MaAN_T0_P017	65249	T0 admission	P017	P
MaAN_T0_P018	81667	T0 admission	P018	P
MaAN_T0_P019	73985	T0 admission	P019	P
MaAN_T0_P020	65686	T0 admission	P020	P
MaAN_T0_P021	66869	T0 admission	P021	P
MaAN_T0_P022	58093	T0 admission	P022	P
MaAN_T0_P023	72239	T0 admission	P023	P
MaAN_T0_P024	81820	T0 admission	P024	P
MaAN_T0_P025	79865	T0 admission	P025	P
MaAN_T0_P026	68566	T0 admission	P026	P
MaAN_T0_P027	133690	T0 admission	P027	P
MaAN_T0_P028	75688	T0 admission	P028	P
MaAN_T0_P029	110180	T0 admission	P029	P
MaAN_T0_P030	113267	T0 admission	P030	P
MaAN_T0_P031	74414	T0 admission	P031	P
MaAN_T0_P032	55524	T0 admission	P032	P
MaAN_T0_P034	66702	T0 admission	P034	P
MaAN_T0_P035	116747	T0 admission	P035	P
MaAN_T0_P036	88404	T0 admission	P036	P
MaAN_T0_P037	72248	T0 admission	P037	P
MaAN_T0_P038	70217	T0 admission	P038	P
MaAN_T0_P039	93197	T0 admission	P039	P
MaAN_T0_P040	77843	T0 admission	P040	P
MaAN_T0_P041	85359	T0 admission	P041	P
MaAN_T0_P042	70377	T0 admission	P042	P
MaAN_T0_P043	65527	T0 admission	P043	P
MaAN_T0_P044	65781	T0 admission	P044	P
MaAN_T0_P045	62130	T0 admission	P045	P
MaAN_T0_P046	64889	T0 admission	P046	P
MaAN_T0_P047	86710	T0 admission	P047	P
MaAN_T0_P048	92723	T0 admission	P048	P
MaAN_T0_P049	130515	T0 admission	P049	P
MaAN_T0_P051	128667	T0 admission	P051	P
MaAN_T0_P052	89514	T0 admission	P052	P
MaAN_T0_P053	84407	T0 admission	P053	P
MaAN_T0_P054	94505	T0 admission	P054	P
MaAN_T0_P055	81085	T0 admission	P055	P
MaAN_T0_P057	59708	T0 admission	P057	P
MaAN_T0_P059	46117	T0 admission	P059	P
MaAN_T0_P060	72558	T0 admission	P060	P
MaAN_T0_P061	89969	T0 admission	P061	P
MaAN_T0_P062	72160	T0 admission	P062	P
MaAN_T0_P064	94038	T0 admission	P064	P
MaAN_T0_P065	142378	T0 admission	P065	P
MaAN_T0_P066	80622	T0 admission	P066	P
MaAN_T1_P006	59093	T1 25kcal	P006	P
MaAN_T1_P009	45653	T1 25kcal	P009	P
MaAN_T1_P010	20897	T1 25kcal	P010	P
MaAN_T1_P019	51331	T1 25kcal	P019	P
MaAN_T1_P028	27486	T1 25kcal	P028	P
MaAN_T1_P029	27170	T1 25kcal	P029	P
MaAN_T1_P034	83252	T1 25kcal	P034	P
MaAN_T1_P042	89870	T1 25kcal	P042	P
MaAN_T1_P047	83744	T1 25kcal	P047	P
MaAN_T1_P048	92306	T1 25kcal	P048	P
MaAN_T1_P060	80404	T1 25kcal	P060	P
MaAN_T1_P064	63178	T1 25kcal	P064	P
MaAN_T1_P065	85833	T1 25kcal	P065	P
MaAN_T2_P006	66928	T2 50kcal	P006	P
MaAN_T2_P007	51262	T2 50kcal	P007	P
MaAN_T2_P009	48631	T2 50kcal	P009	P
MaAN_T2_P010	37752	T2 50kcal	P010	P
MaAN_T2_P019	36564	T2 50kcal	P019	P
MaAN_T2_P022	42091	T2 50kcal	P022	P
MaAN_T2_P025	58792	T2 50kcal	P025	P
MaAN_T2_P028	20689	T2 50kcal	P028	P
MaAN_T2_P032	68775	T2 50kcal	P032	P
MaAN_T2_P034	84307	T2 50kcal	P034	P
MaAN_T2_P036	80225	T2 50kcal	P036	P
MaAN_T2_P038	67210	T2 50kcal	P038	P
MaAN_T2_P041	87185	T2 50kcal	P041	P
MaAN_T2_P046	65586	T2 50kcal	P046	P
MaAN_T2_P047	80273	T2 50kcal	P047	P
MaAN_T2_P051	127357	T2 50kcal	P051	P
MaAN_T2_P052	30389	T2 50kcal	P052	P
MaAN_T2_P060	46394	T2 50kcal	P060	P
MaAN_T2_P064	68338	T2 50kcal	P064	P
MaAN_T2_P065	65375	T2 50kcal	P065	P
MaAN_T3_P006	30838	T3 62.5kcal	P006	P
MaAN_T3_P008	35932	T3 62.5kcal	P008	P
MaAN_T3_P010	44084	T3 62.5kcal	P010	P
MaAN_T3_P014	55671	T3 62.5kcal	P014	P
MaAN_T3_P019	50125	T3 62.5kcal	P019	P
MaAN_T3_P020	35000	T3 62.5kcal	P020	P
MaAN_T3_P022	52790	T3 62.5kcal	P022	P
MaAN_T3_P030	41071	T3 62.5kcal	P030	P
MaAN_T3_P032	61190	T3 62.5kcal	P032	P
MaAN_T3_P034	98215	T3 62.5kcal	P034	P
MaAN_T3_P035	56258	T3 62.5kcal	P035	P
MaAN_T3_P036	79756	T3 62.5kcal	P036	P
MaAN_T3_P037	92000	T3 62.5kcal	P037	P
MaAN_T3_P038	87684	T3 62.5kcal	P038	P
MaAN_T3_P042	73762	T3 62.5kcal	P042	P
MaAN_T3_P043	73814	T3 62.5kcal	P043	P
MaAN_T3_P046	94059	T3 62.5kcal	P046	P
MaAN_T3_P047	73588	T3 62.5kcal	P047	P
MaAN_T3_P049	94503	T3 62.5kcal	P049	P
MaAN_T3_P052	80016	T3 62.5kcal	P052	P
MaAN_T3_P055	53794	T3 62.5kcal	P055	P
MaAN_T3_P065	67639	T3 62.5kcal	P065	P
MaAN_T3_P067	91363	T3 62.5kcal	P067	P
MaAN_T4_P001	54045	T4 BMI5	P001	P
MaAN_T4_P006	39723	T4 BMI5	P006	P
MaAN_T4_P007	42029	T4 BMI5	P007	P
MaAN_T4_P008	36357	T4 BMI5	P008	P
MaAN_T4_P010	37138	T4 BMI5	P010	P
MaAN_T4_P014	44935	T4 BMI5	P014	P
MaAN_T4_P018	39764	T4 BMI5	P018	P
MaAN_T4_P019	60510	T4 BMI5	P019	P
MaAN_T4_P020	38362	T4 BMI5	P020	P
MaAN_T4_P021	44217	T4 BMI5	P021	P
MaAN_T4_P022	33879	T4 BMI5	P022	P
MaAN_T4_P023	28775	T4 BMI5	P023	P
MaAN_T4_P028	29156	T4 BMI5	P028	P
MaAN_T4_P030	32184	T4 BMI5	P030	P
MaAN_T4_P034	88357	T4 BMI5	P034	P
MaAN_T4_P036	76647	T4 BMI5	P036	P
MaAN_T4_P037	91102	T4 BMI5	P037	P
MaAN_T4_P038	61838	T4 BMI5	P038	P
MaAN_T4_P039	75544	T4 BMI5	P039	P
MaAN_T4_P040	71240	T4 BMI5	P040	P
MaAN_T4_P041	60121	T4 BMI5	P041	P
MaAN_T4_P042	73527	T4 BMI5	P042	P
MaAN_T4_P046	74717	T4 BMI5	P046	P
MaAN_T4_P047	88207	T4 BMI5	P047	P
MaAN_T4_P049	79419	T4 BMI5	P049	P
MaAN_T4_P051	111369	T4 BMI5	P051	P
MaAN_T4_P052	63557	T4 BMI5	P052	P
MaAN_T4_P055	77565	T4 BMI5	P055	P
MaAN_T4_P059	41802	T4 BMI5	P059	P
MaAN_T4_P064	69449	T4 BMI5	P064	P
MaAN_T4_P066	110261	T4 BMI5	P066	P
MaAN_T4_P067	88139	T4 BMI5	P067	P
MaAN_T5_P001	48044	T5 BMI10	P001	P
MaAN_T5_P008	37804	T5 BMI10	P008	P
MaAN_T5_P009	38352	T5 BMI10	P009	P
MaAN_T5_P010	54025	T5 BMI10	P010	P
MaAN_T5_P014	17546	T5 BMI10	P014	P
MaAN_T5_P018	41297	T5 BMI10	P018	P
MaAN_T5_P020	31692	T5 BMI10	P020	P
MaAN_T5_P021	39660	T5 BMI10	P021	P
MaAN_T5_P022	34952	T5 BMI10	P022	P
MaAN_T5_P024	36036	T5 BMI10	P024	P
MaAN_T5_P027	80613	T5 BMI10	P027	P
MaAN_T5_P028	30999	T5 BMI10	P028	P
MaAN_T5_P029	39999	T5 BMI10	P029	P
MaAN_T5_P030	24803	T5 BMI10	P030	P
MaAN_T5_P034	83128	T5 BMI10	P034	P
MaAN_T5_P036	102587	T5 BMI10	P036	P
MaAN_T5_P037	91814	T5 BMI10	P037	P
MaAN_T5_P038	100994	T5 BMI10	P038	P
MaAN_T5_P039	41798	T5 BMI10	P039	P
MaAN_T5_P040	51376	T5 BMI10	P040	P
MaAN_T5_P042	77884	T5 BMI10	P042	P
MaAN_T5_P043	75778	T5 BMI10	P043	P
MaAN_T5_P045	57268	T5 BMI10	P045	P
MaAN_T5_P046	79889	T5 BMI10	P046	P
MaAN_T5_P049	88427	T5 BMI10	P049	P
MaAN_T5_P051	98794	T5 BMI10	P051	P
MaAN_T5_P066	92743	T5 BMI10	P066	P
MaAN_T6_P001	41154	T5 BMI15	P001	P
MaAN_T6_P008	68215	T5 BMI15	P008	P
MaAN_T6_P009	26958	T5 BMI15	P009	P
MaAN_T6_P014	34349	T5 BMI15	P014	P
MaAN_T6_P016	48074	T5 BMI15	P016	P
MaAN_T6_P017	41823	T5 BMI15	P017	P
MaAN_T6_P018	43419	T5 BMI15	P018	P
MaAN_T6_P021	40324	T5 BMI15	P021	P
MaAN_T6_P022	22137	T5 BMI15	P022	P
MaAN_T6_P023	37985	T5 BMI15	P023	P
MaAN_T6_P025	41090	T5 BMI15	P025	P
MaAN_T6_P028	50943	T5 BMI15	P028	P
MaAN_T6_P029	38819	T5 BMI15	P029	P
MaAN_T6_P030	38019	T5 BMI15	P030	P
MaAN_T6_P031	71604	T5 BMI15	P031	P
MaAN_T6_P032	85167	T5 BMI15	P032	P
MaAN_T6_P035	66216	T5 BMI15	P035	P
MaAN_T6_P036	60083	T5 BMI15	P036	P
MaAN_T6_P038	110754	T5 BMI15	P038	P
MaAN_T6_P040	75408	T5 BMI15	P040	P
MaAN_T6_P041	49526	T5 BMI15	P041	P
MaAN_T6_P042	70255	T5 BMI15	P042	P
MaAN_T6_P043	84704	T5 BMI15	P043	P
MaAN_T6_P044	79869	T5 BMI15	P044	P
MaAN_T6_P046	103255	T5 BMI15	P046	P
MaAN_T6_P048	96827	T5 BMI15	P048	P
MaAN_T6_P051	103475	T5 BMI15	P051	P
MaAN_T6_P053	42526	T5 BMI15	P053	P
MaAN_T6_P054	102892	T5 BMI15	P054	P
MaAN_T6_P055	111551	T5 BMI15	P055	P
MaAN_T6_P057	54107	T5 BMI15	P057	P
MaAN_T6_P059	50396	T5 BMI15	P059	P
MaAN_T6_P061	48224	T5 BMI15	P061	P
MaAN_T6_P062	77312	T5 BMI15	P062	P
MaAN_T6_P063	126982	T5 BMI15	P063	P
MaAN_T6_P065	68256	T5 BMI15	P065	P
MaAN_T6_P066	54806	T5 BMI15	P066	P
MaAN_T6_P067	119252	T5 BMI15	P067	P
MaAN_T7_P001	70935	T7 discahrge	P001	P
MaAN_T7_P006	102042	T7 discahrge	P006	P
MaAN_T7_P007	76068	T7 discahrge	P007	P
MaAN_T7_P008	54216	T7 discahrge	P008	P
MaAN_T7_P009	55512	T7 discahrge	P009	P
MaAN_T7_P010	79088	T7 discahrge	P010	P
MaAN_T7_P014	68771	T7 discahrge	P014	P
MaAN_T7_P016	82468	T7 discahrge	P016	P
MaAN_T7_P017	81366	T7 discahrge	P017	P
MaAN_T7_P018	76655	T7 discahrge	P018	P
MaAN_T7_P019	27896	T7 discahrge	P019	P
MaAN_T7_P020	99115	T7 discahrge	P020	P
MaAN_T7_P021	62644	T7 discahrge	P021	P
MaAN_T7_P022	34441	T7 discahrge	P022	P
MaAN_T7_P023	41867	T7 discahrge	P023	P
MaAN_T7_P024	90866	T7 discahrge	P024	P
MaAN_T7_P025	65649	T7 discahrge	P025	P
MaAN_T7_P026	49393	T7 discahrge	P026	P
MaAN_T7_P027	117163	T7 discahrge	P027	P
MaAN_T7_P028	34213	T7 discahrge	P028	P
MaAN_T7_P029	48511	T7 discahrge	P029	P
MaAN_T7_P030	34703	T7 discahrge	P030	P
MaAN_T7_P031	68271	T7 discahrge	P031	P
MaAN_T7_P032	67879	T7 discahrge	P032	P
MaAN_T7_P034	111553	T7 discahrge	P034	P
MaAN_T7_P035	60183	T7 discahrge	P035	P
MaAN_T7_P036	87730	T7 discahrge	P036	P
MaAN_T7_P037	67481	T7 discahrge	P037	P
MaAN_T7_P038	81110	T7 discahrge	P038	P
MaAN_T7_P039	116717	T7 discahrge	P039	P
MaAN_T7_P040	85167	T7 discahrge	P040	P
MaAN_T7_P041	90669	T7 discahrge	P041	P
MaAN_T7_P042	71589	T7 discahrge	P042	P
MaAN_T7_P043	74574	T7 discahrge	P043	P
MaAN_T7_P044	97707	T7 discahrge	P044	P
MaAN_T7_P045	53171	T7 discahrge	P045	P
MaAN_T7_P047	68596	T7 discahrge	P047	P
MaAN_T7_P048	56475	T7 discahrge	P048	P
MaAN_T7_P049	136045	T7 discahrge	P049	P
MaAN_T7_P051	125145	T7 discahrge	P051	P
MaAN_T7_P055	63533	T7 discahrge	P055	P
MaAN_T7_P059	51543	T7 discahrge	P059	P
MaAN_T7_P062	99269	T7 discahrge	P062	P
MaAN_T7_P063	49404	T7 discahrge	P063	P
MaAN_T7_P065	33846	T7 discahrge	P065	P
MaAN_T7_P066	20978	T7 discahrge	P066	P
MaAN_T7_P067	39317	T7 discahrge	P067	P
MaAN_T8_P001	61587	T8 1y	P001	P
MaAN_T8_P006	41155	T8 1y	P006	P
MaAN_T8_P007	42320	T8 1y	P007	P
MaAN_T8_P008	37343	T8 1y	P008	P
MaAN_T8_P009	33076	T8 1y	P009	P
MaAN_T8_P010	49670	T8 1y	P010	P
MaAN_T8_P014	35478	T8 1y	P014	P
MaAN_T8_P016	28394	T8 1y	P016	P
MaAN_T8_P018	59216	T8 1y	P018	P
MaAN_T8_P020	30521	T8 1y	P020	P
MaAN_T8_P021	40715	T8 1y	P021	P
MaAN_T8_P023	62800	T8 1y	P023	P
MaAN_T8_P024	35045	T8 1y	P024	P
MaAN_T8_P025	34593	T8 1y	P025	P
MaAN_T8_P026	27839	T8 1y	P026	P
MaAN_T8_P027	40322	T8 1y	P027	P
MaAN_T8_P028	26414	T8 1y	P028	P
MaAN_T8_P029	43362	T8 1y	P029	P
MaAN_T8_P030	39811	T8 1y	P030	P
MaAN_T8_P031	46061	T8 1y	P031	P
MaAN_T8_P032	58805	T8 1y	P032	P
MaAN_T8_P034	80810	T8 1y	P034	P
MaAN_T8_P035	105329	T8 1y	P035	P
MaAN_T8_P037	90947	T8 1y	P037	P
MaAN_T8_P038	77538	T8 1y	P038	P
MaAN_T8_P039	77788	T8 1y	P039	P
MaAN_T8_P040	110042	T8 1y	P040	P
MaAN_T8_P041	93109	T8 1y	P041	P
MaAN_T8_P043	78144	T8 1y	P043	P
MaAN_T8_P044	73351	T8 1y	P044	P
MaAN_T8_P047	86518	T8 1y	P047	P
MaAN_T8_P048	85013	T8 1y	P048	P
MaAN_T8_P049	133323	T8 1y	P049	P
MaAN_T8_P054	43501	T8 1y	P054	P
MaAN_T8_P055	45928	T8 1y	P055	P
MaAN_T8_P057	38583	T8 1y	P057	P
MaAN_T8_P059	28077	T8 1y	P059	P
MaAN_T8_P062	62004	T8 1y	P062	P
MaAN_T8_P063	23278	T8 1y	P063	P
MaAN_T8_P064	31377	T8 1y	P064	P
MaAN_T8_P065	40520	T8 1y	P065	P
MaAN_T8_P066	23267	T8 1y	P066	P
MaAN_T8_P067	28482	T8 1y	P067	P
MaAN_K001_baseline	81119	T7	K001	HC
MaAN_K002_baseline	36011	T2	K002	HC
MaAN_K003_baseline	67935	T7	K003	HC
MaAN_K006_baseline	85837	T7	K006	HC
MaAN_K007_baseline	48094	T8	K007	HC
MaAN_K008_baseline	80453	T7	K008	HC
MaAN_K009_baseline	69420	T7	K009	HC
MaAN_K010_baseline	37450	T2	K010	HC
MaAN_K011_baseline	39018	T5	K011	HC
MaAN_K012_baseline	48397	T5	K012	HC
MaAN_K013_baseline	28750	T5	K013	HC
MaAN_K014_baseline	35304	T2	K014	HC
MaAN_K016_baseline	46953	T5	K016	HC
MaAN_K017_baseline	42947	T5	K017	HC
MaAN_K018_baseline	46299	T5	K018	HC
MaAN_K019_baseline	71355	T5	K019	HC
MaAN_K022_baseline	90972	T0	K022	HC
MaAN_K023_baseline	111052	T0	K023	HC
MaAN_K024_baseline	79112	T5	K024	HC
MaAN_K025_baseline	103812	T0	K025	HC
MaAN_K026_baseline	42992	T5	K026	HC
MaAN_K027_baseline	44035	T0	K027	HC
MaAN_K028_baseline	50001	T0	K028	HC
MaAN_K029_baseline	50460	T0	K029	HC
MaAN_K030_baseline	42399	T0	K030	HC
MaAN_K032_baseline	51482	T0	K032	HC
MaAN_K033_baseline	85590	T5	K033	HC
MaAN_K035_baseline	48547	T0	K035	HC
MaAN_K036_baseline	48711	T2	K036	HC
MaAN_K037_baseline	59760	T0	K037	HC
MaAN_K038_baseline	39838	T0	K038	HC
MaAN_K039_baseline	41443	T0	K039	HC
MaAN_K040_baseline	39911	T0	K040	HC
MaAN_K041_baseline	56696	T0	K041	HC
MaAN_K001_1y	37802	T8	K001	HC
MaAN_K002_1y	45268	T8	K002	HC
MaAN_K003_1y	38245	T8	K003	HC
MaAN_K006_1y	39875	T8	K006	HC
MaAN_K008_1y	50058	T8	K008	HC
MaAN_K009_1y	37868	T8	K009	HC
MaAN_K010_1y	38286	T8	K010	HC
MaAN_K011_1y	36910	T8	K011	HC
MaAN_K013_1y	47564	T8	K013	HC
MaAN_K016_1y	33732	T8	K016	HC
MaAN_K017_1y	34343	T8	K017	HC
MaAN_K018_1y	50091	T8	K018	HC
MaAN_K019_1y	75520	T8	K019	HC
MaAN_K022_1y	87882	T8	K022	HC
MaAN_K023_1y	100906	T8	K023	HC
MaAN_K025_1y	27600	T8	K025	HC
MaAN_K026_1y	30006	T8	K026	HC
MaAN_K027_1y	34332	T8	K027	HC
MaAN_K028_1y	40496	T8	K028	HC
MaAN_K030_1y	35736	T8	K030	HC
MaAN_K032_1y	62138	T8	K032	HC
MaAN_K033_1y	104625	T8	K033	HC
MaAN_K035_1y	47225	T8	K035	HC
MaAN_K036_1y	49757	T8	K036	HC
MaAN_K037_1y	42327	T8	K037	HC
MaAN_K039_1y	45354	T8	K039	HC
MaAN_K040_1y	34831	T8	K040	HC
MaAN_K041_1y	52080	T8	K041	HC

## Sheet: Sheet2_ASVtable
ASVn	MaAN_T0_P001	MaAN_T0_P006	MaAN_T0_P007	MaAN_T0_P008	MaAN_T0_P009	MaAN_T0_P010	MaAN_T0_P014	MaAN_T0_P015	MaAN_T0_P016	MaAN_T0_P017	MaAN_T0_P018	MaAN_T0_P019	MaAN_T0_P020	MaAN_T0_P021	MaAN_T0_P022	MaAN_T0_P023	MaAN_T0_P024	MaAN_T0_P025	MaAN_T0_P026	MaAN_T0_P027	MaAN_T0_P028	MaAN_T0_P029	MaAN_T0_P030	MaAN_T0_P031	MaAN_T0_P032	MaAN_T0_P034	MaAN_T0_P035	MaAN_T0_P036	MaAN_T0_P037	MaAN_T0_P038	MaAN_T0_P039	MaAN_T0_P040	MaAN_T0_P041	MaAN_T0_P042	MaAN_T0_P043	MaAN_T0_P044	MaAN_T0_P045	MaAN_T0_P046	MaAN_T0_P047	MaAN_T0_P048	MaAN_T0_P049	MaAN_T0_P051	MaAN_T0_P052	MaAN_T0_P053	MaAN_T0_P054	MaAN_T0_P055	MaAN_T0_P056	MaAN_T0_P057	MaAN_T0_P058
ASV1	0	2	3	0	0	0	0	0	0	0	4	0	0	0	5	0	3	0	0	0	3	1	3	0	0	0	0	0	0	0	0	0	0	0	0	0	0	0	0	2	0	1	0	0	0	0	0	1	0
ASV2	0	0	0	0	0	0	0	0	0	0	0	0	0	0	0	0	0	0	0	0	0	0	0	0	0	0	0	0	0	0	0	0	0	0	0	0	0	0	0	0	0	0	0	0	0	0	0	0	0
ASV3	0	0	0	0	0	0	0	0	0	0	0	0	0	0	0	0	0	0	0	0	0	0	0	0	0	0	0	0	0	0	0	0	0	0	0	0	0	0	0	0	0	0	0	0	0	0	0	0	0
ASV4	0	0	0	0	0	0	0	0	0	0	0	0	0	0	0	0	0	0	0	0	0	0	2	0	0	0	0	1	0	0	0	0	0	3	0	3	0	0	0	0	0	0	0	0	3	0	0	1	0
ASV5	0	43	0	0	0	0	0	0	0	0	0	0	0	0	0	0	0	0	0	0	0	0	0	0	0	0	0	0	0	0	0	0	0	0	0	0	0	0	0	0	0	0	0	0	0	0	0	0	0
ASV6	0	0	4	0	0	0	0	0	0	0	0	0	0	0	0	0	0	0	0	0	0	0	1	0	0	0	0	0	0	0	0	0	0	0	0	0	0	0	0	0	0	0	0	0	0	0	0	0	0
ASV7	0	0	1	5	0	0	0	0	0	0	0	0	0	0	0	0	0	0	0	0	0	0	8	0	0	0	3	0	0	0	0	0	0	0	0	4	0	0	0	0	0	13	0	0	0	0	0	0	0
ASV8	0	0	0	0	0	0	0	0	8	0	0	0	0	0	0	0	7	3	0	0	0	0	1	0	0	0	0	0	2	0	0	0	0	0	0	0	0	0	0	0	0	0	0	0	0	44	0	0	0
ASV9	0	2	0	0	0	0	0	0	0	0	0	0	0	0	0	0	0	0	0	0	0	0	2	0	0	0	0	0	0	0	0	0	0	0	0	18	0	0	0	0	0	1	0	0	0	0	0	0	0
ASV10	0	0	0	0	0	0	0	0	0	0	0	0	0	0	0	0	0	0	0	0	0	0	0	0	0	0	0	0	0	0	0	0	0	0	0	6	0	0	0	0	0	0	0	0	0	0	0	0	0
ASV11	0	3	0	0	0	0	0	0	0	4	0	0	0	0	0	0	0	0	0	0	0	0	0	2	0	1	0	0	5	0	0	0	3	0	0	0	3	0	0	0	0	0	1	0	0	0	0	0	0
ASV12	10	446	64	879	56	256	351	327	12	30	0	0	140	138	0	0	77	16	0	3	11	35	89	770	494	11	1349	0	0	0	0	59	0	0	0	2455	3	205	26	0	496	9	0	228	0	0	0	2	0
ASV13	0	0	0	0	0	0	0	0	0	0	0	0	0	0	94	0	0	0	0	0	0	0	0	0	0	0	0	0	0	0	3	3	15	0	0	0	0	0	0	0	0	0	0	0	0	0	0	0	0
ASV14	0	2	0	0	4	0	4	0	0	0	10	12	0	6	0	0	8	7	0	2	0	0	0	8	0	0	0	0	7	0	0	0	0	0	0	0	0	0	0	0	5	0	0	0	0	10	0	0	0
ASV15	0	0	0	0	0	0	0	0	0	0	0	0	0	0	0	0	0	0	0	0	14	0	0	0	0	0	0	0	0	0	0	0	0	0	0	0	0	0	0	0	0	0	0	0	0	0	0	0	0
ASV16	1	0	0	0	0	0	0	2	0	0	0	1	0	0	0	0	1	0	0	2	0	0	0	5	0	0	0	0	0	0	0	0	0	0	0	0	0	0	0	1	1	1	0	0	0	0	0	0	0
ASV17	0	0	0	0	0	0	0	0	0	0	0	0	0	0	0	0	0	0	0	0	0	0	0	0	0	0	0	0	0	0	0	0	0	0	0	0	0	0	0	0	0	0	0	0	0	0	0	0	0
ASV18	94	105	85	38	281	34	42	71	87	167	125	13	30	80	12	0	14	78	158	10	32	38	28	31	23	44	3	21	76	29	34	154	40	36	227	82	35	27	70	10	60	72	70	38	7	6	65	7	32
ASV19	0	0	39	5	0	0	1	0	9	9	2	2	0	0	6	54	5	1	2	5	4	3	27	2	5	11	28	0	45	0	8	5	2	0	0	1	1	3	0	0	0	0	2	0	5	0	4	0	2
ASV20	0	0	0	0	0	0	0	0	0	0	0	0	0	0	0	0	0	0	0	0	745	0	0	0	0	0	0	0	0	0	0	0	0	0	0	0	0	1100	0	0	0	0	0	873	0	0	0	0	0
ASV21	0	0	0	0	0	0	0	0	0	0	0	0	0	0	0	0	0	0	0	0	0	0	0	0	0	0	0	0	0	0	0	0	0	0	0	0	0	0	0	0	0	0	0	0	0	0	0	0	0
ASV22	0	0	0	0	0	0	0	0	0	0	0	0	0	0	0	0	0	0	0	0	0	0	0	8	0	0	0	0	0	0	0	0	0	0	0	0	0	0	0	0	0	0	0	0	0	0	0	0	0
ASV23	0	0	0	0	0	0	0	0	0	0	0	0	0	0	0	10	0	0	0	0	0	0	0	0	0	0	0	0	0	0	0	0	0	0	0	0	0	2	0	0	0	0	0	0	0	0	0	0	0
ASV24	0	0	0	0	0	0	0	0	0	0	0	0	0	0	0	0	0	0	0	0	0	0	0	0	0	0	16	0	0	0	0	0	0	0	0	0	0	0	0	0	0	0	0	0	0	0	0	0	0
ASV25	0	0	0	0	0	0	0	0	0	0	0	0	0	0	0	0	0	0	0	0	0	5	0	0	0	6	0	0	0	0	0	0	0	2	0	0	1	0	0	0	0	0	0	0	0	5	0	0	0
ASV26	0	0	0	0	0	0	0	0	0	0	0	0	0	0	0	0	0	0	0	0	0	0	0	0	0	0	0	0	0	0	0	0	0	0	0	0	0	0	0	0	0	0	0	0	0	0	0	0	0
ASV27	0	0	0	0	5	0	0	0	0	0	0	2	0	0	0	0	0	0	0	0	0	0	0	0	0	0	0	0	0	0	0	0	0	0	0	0	0	0	0	0	0	0	0	0	0	0	0	0	0
ASV28	0	0	0	0	0	0	0	0	0	0	0	0	0	0	0	0	0	0	0	0	0	0	0	0	0	0	0	0	0	0	17	0	0	0	0	0	0	0	0	0	0	0	1	0	0	0	0	0	0
ASV29	2	0	0	0	0	7	2	0	0	0	0	0	0	0	0	0	0	0	0	0	0	0	0	0	0	0	0	0	0	0	0	0	0	0	0	0	0	0	0	0	0	0	0	0	0	0	0	0	0
ASV30	0	0	0	0	0	0	0	0	0	0	0	0	0	0	0	0	0	0	0	0	0	0	0	0	0	0	0	0	0	0	0	0	0	0	0	0	0	0	0	0	0	0	0	0	0	0	0	0	0
ASV31	13	8	0	4	0	28	14	0	49	184	2	156	31	0	5	0	23	6	0	6	21	1	36	11	15	23	3	3	38	0	0	29	126	18	0	0	3	21	0	0	9	3	51	0	3	106	60	13	6
ASV32	0	39	0	0	0	0	0	0	0	0	0	0	0	0	0	0	0	0	0	0	0	0	0	0	0	0	0	37	21	0	0	0	0	0	0	0	0	0	0	38	0	0	0	4	0	0	0	0	0
ASV33	0	0	0	0	0	0	0	0	0	0	0	0	0	0	0	0	0	0	0	1	0	0	0	0	0	0	0	0	0	0	0	0	0	0	0	14	0	0	0	0	0	1	0	0	0	0	0	0	0
ASV34	0	0	18	0	0	0	0	0	0	0	0	0	0	0	0	0	0	0	0	0	0	0	0	0	0	0	0	0	0	0	0	0	0	0	0	0	0	0	0	0	0	0	0	0	0	0	0	0	0
ASV35	1	2	2	2	0	0	0	0	0	5	0	0	4	2	0	1	0	1	0	4	0	1	0	0	2	0	4	0	1	0	0	2	0	1	0	4	0	3	0	0	0	0	0	0	0	0	0	2	4
ASV36	0	0	0	0	0	0	0	0	0	0	0	0	0	0	0	0	0	0	0	0	0	0	0	0	0	0	0	0	0	0	0	0	0	0	0	0	0	0	0	0	0	0	0	0	0	0	0	0	0
ASV37	0	0	0	0	0	0	1	0	0	0	0	0	0	0	0	0	0	0	0	0	0	0	0	0	0	0	1	0	1	0	0	0	0	0	0	0	0	0	0	0	0	0	0	0	0	0	0	0	0
ASV38	0	0	0	0	0	0	0	0	0	0	0	0	0	0	0	0	0	0	0	0	0	0	0	0	0	0	0	0	0	0	0	0	0	0	4	0	0	0	0	0	0	0	0	0	0	0	0	0	0
ASV39	0	1	0	1	0	0	0	0	0	0	0	0	0	0	0	0	0	0	0	1	0	0	0	0	2	0	0	1	0	0	0	1	0	0	0	0	0	0	0	0	0	0	0	0	0	0	0	0	0
ASV40	0	0	0	0	0	0	0	0	0	0	0	0	0	0	0	0	0	0	0	0	0	0	0	0	0	0	0	0	0	0	0	0	0	0	0	16	0	0	0	0	0	0	0	41	0	0	0	192	0
ASV41	0	0	0	0	0	0	0	0	0	0	0	0	0	0	0	1	0	0	0	0	2	0	1	0	0	0	0	0	0	0	0	0	0	0	0	0	0	0	0	0	0	0	0	0	0	0	0	0	0
ASV42	0	173	472	147	0	293	246	0	140	392	0	61	24	0	0	95	236	112	50	0	35	47	202	0	0	73	18	34	64	86	5	0	14	71	0	0	34	70	258	196	148	88	88	136	0	58	60	85	96
ASV43	12	0	0	0	0	0	18	3	16	0	7	0	5	0	0	12	5	9	0	0	3	2	11	0	0	11	0	0	19	0	0	0	2	0	0	5	0	0	0	0	0	1	3	0	1	0	0	0	1
ASV44	0	0	0	0	0	0	0	0	0	0	0	0	0	0	0	0	0	0	0	0	0	0	0	0	0	0	0	0	0	5	0	0	0	0	0	0	0	0	0	0	5	0	0	0	0	0	0	0	0
ASV45	0	0	0	0	0	0	0	0	0	0	0	0	0	0	0	0	0	0	0	0	0	0	0	0	0	0	0	0	0	0	0	0	0	0	0	0	0	0	0	0	0	0	0	0	0	0	0	0	0
ASV46	0	0	0	0	0	10	9	0	0	5	0	0	0	0	0	0	0	0	0	0	5	0	0	0	0	0	0	0	0	0	0	0	0	0	0	0	0	6	0	0	0	0	0	0	0	0	0	0	0
ASV47	0	0	0	0	0	0	0	0	0	0	0	0	0	0	56	0	0	0	0	0	0	0	0	0	0	0	0	0	0	0	0	0	0	0	0	0	0	0	0	0	0	0	0	0	0	0	0	0	0
ASV48	0	13	0	27	89	39	29	0	15	51	0	69	0	0	8	0	27	24	4	0	11	48	0	313	10	69	0	98	0	41	4	0	25	25	0	0	27	100	91	51	4	35	12	0	36	55	8	36	12
ASV49	0	0	0	0	0	0	0	0	0	0	0	0	0	0	0	0	0	0	0	0	0	0	0	0	0	0	0	0	0	0	0	0	0	0	0	0	0	0	0	0	0	0	0	0	0	0	0	0	0
ASV50	0	19	0	0	0	0	0	0	0	0	0	0	0	0	0	0	0	0	0	0	0	0	0	0	0	0	0	0	0	0	8	0	0	0	0	0	0	0	0	0	0	0	0	0	0	0	0	0	0
ASV51	0	0	0	0	0	0	0	0	0	0	0	0	0	0	0	0	0	0	0	0	0	0	0	0	0	0	0	0	0	0	0	0	0	0	0	0	0	0	0	0	0	0	0	0	0	0	0	0	0
ASV52	0	0	0	0	0	0	0	0	0	0	0	0	0	0	0	0	0	0	0	0	0	0	0	0	0	0	0	0	0	0	0	0	0	0	0	0	0	0	0	0	0	0	0	0	0	0	0	0	0
ASV53	0	0	0	0	0	0	0	0	0	0	0	0	0	0	0	0	0	0	0	0	0	0	0	0	0	0	0	0	0	0	0	0	0	0	0	0	0	0	0	0	0	0	0	0	0	0	0	0	0
ASV54	0	0	0	0	0	0	0	0	0	0	0	0	0	0	0	0	0	0	0	0	0	0	0	0	0	0	0	0	0	0	0	0	0	0	0	0	0	0	0	0	0	0	0	0	0	0	0	0	0
ASV55	0	0	0	0	0	0	0	0	0	0	0	0	0	0	0	0	0	0	0	0	0	0	0	0	0	0	0	0	0	0	0	0	0	0	0	0	0	0	0	0	0	0	0	0	0	0	0	0	0
ASV56	0	0	0	0	0	0	0	0	0	0	0	0	0	0	0	0	0	0	0	0	0	0	0	0	0	0	0	0	0	0	0	3	0	0	2	2	0	0	0	0	0	0	0	0	0	0	0	0	0
ASV57	0	0	1	0	0	0	0	0	0	0	0	0	0	0	6	1	0	0	0	0	0	0	0	0	0	0	0	0	0	0	0	0	0	0	0	7	0	0	0	0	0	0	0	0	4	0	0	0	1
ASV58	0	0	0	0	0	0	0	0	0	37	0	0	0	0	0	0	0	0	0	0	0	0	0	0	0	0	0	0	0	0	0	0	0	0	0	0	0	0	0	0	0	0	0	0	0	0	0	0	0
ASV59	4	18	7	0	0	0	10	13	0	0	3	9	0	1	8	0	4	0	3	2	5	2	0	0	0	0	4	0	0	0	0	0	0	6	0	0	0	0	7	0	4	0	7	0	0	9	0	0	12
ASV60	1199	0	0	0	0	0	0	88	0	58	0	2	0	0	0	0	0	0	0	0	23	0	0	0	0	0	0	315	259	0	13	0	0	0	0	0	0	32	53	0	0	0	193	0	0	0	687	19	0
ASV61	0	0	0	0	0	0	0	0	0	0	0	0	0	0	0	2	0	0	0	0	0	0	0	0	0	0	0	0	0	0	0	0	0	0	0	0	0	0	0	0	0	0	0	0	0	0	0	0	0
ASV62	0	0	0	0	0	25	12	21	0	0	0	58	6	0	0	0	29	0	0	0	0	2	2	35	0	0	0	0	46	0	3	0	0	67	0	0	0	12	23	13	0	22	0	0	0	39	55	0	0
ASV63	0	0	2	0	0	0	0	4	0	2	0	0	0	0	0	0	0	0	0	0	0	0	0	0	0	0	0	0	0	0	0	3	0	0	0	0	0	0	0	0	0	0	0	0	0	0	0	0	0
ASV64	0	0	0	0	0	0	0	0	0	0	0	0	0	0	0	0	0	0	0	0	0	0	0	0	0	0	0	0	0	0	0	0	0	0	0	0	0	0	0	0	0	0	0	0	0	0	0	0	0
ASV65	0	0	0	0	0	0	0	0	0	0	0	0	0	0	0	0	0	0	0	0	0	0	0	0	0	0	0	0	0	0	0	0	0	0	0	0	0	0	0	0	0	0	0	0	0	0	0	0	0
ASV66	74	0	9	37	21	20	24	8	19	4	10	0	7	0	24	5	7	20	5	0	16	33	14	9	3	62	0	8	50	0	4	0	35	0	0	0	7	1	2	0	114	22	35	42	0	0	13	5	7
ASV67	0	0	0	0	0	0	0	0	0	0	0	0	0	0	0	4	0	0	0	0	0	0	0	0	0	0	1	0	0	0	0	1	0	0	0	7	0	0	0	0	0	0	0	0	0	0	0	0	0
ASV68	0	0	0	0	0	0	0	0	0	0	0	0	0	0	0	3	0	0	0	0	0	0	0	0	0	0	6	0	0	0	0	0	0	0	0	0	0	0	0	0	0	2	0	0	0	0	0	0	0
ASV69	0	0	0	0	0	0	0	0	0	0	0	0	0	0	0	0	0	0	0	0	0	0	0	0	0	0	0	0	0	0	0	0	0	0	0	0	0	0	0	0	0	0	0	0	0	0	81	0	0
ASV70	0	0	0	0	0	0	0	0	0	0	0	0	0	0	0	0	0	0	0	0	15	0	0	0	0	0	0	0	0	0	0	0	0	0	0	0	0	0	0	0	0	0	0	0	0	0	0	0	0
ASV71	0	0	18	0	0	0	0	0	0	0	0	0	0	0	0	0	0	0	0	0	0	0	0	0	0	0	0	0	0	0	0	0	0	0	0	0	0	0	0	0	0	0	0	0	0	0	0	0	0
ASV72	0	0	424	0	0	0	0	0	0	0	0	0	0	0	0	0	0	0	0	0	0	0	149	0	0	0	0	0	0	0	0	0	0	0	0	549	0	0	0	0	0	0	0	0	546	0	0	0	0
ASV73	0	0	0	0	0	0	0	0	0	0	0	0	0	0	0	0	0	0	0	0	0	0	0	0	0	0	0	0	0	0	0	0	0	0	0	0	0	0	0	0	0	0	0	0	0	0	0	0	0
ASV74	34	0	0	75	0	325	272	444	51	13	32	98	18	713	0	45	1	47	0	26	0	10	82	15	128	146	182	0	38	0	16	52	0	156	212	33	11	78	3	6	61	42	102	180	195	399	7	3	150
ASV75	0	0	0	0	0	0	0	0	0	0	0	0	0	0	0	1354	0	0	0	0	0	0	0	0	0	0	0	0	0	0	0	0	0	0	0	0	0	0	0	0	0	0	0	0	0	0	0	0	0
ASV76	0	0	0	0	0	0	0	0	0	0	0	0	0	0	0	0	0	0	0	0	0	0	0	0	0	0	0	0	0	0	0	0	0	0	0	0	0	0	0	0	0	0	0	0	0	0	0	0	0
ASV77	0	0	0	0	0	0	0	0	0	0	0	0	0	0	0	0	0	0	0	0	0	0	0	0	0	0	0	0	0	0	0	0	0	15	0	0	0	0	0	0	0	0	0	0	0	0	0	0	0
ASV78	0	0	0	0	0	0	0	0	0	0	0	0	0	0	0	0	0	0	0	0	0	0	0	0	0	0	0	0	0	0	0	0	0	0	0	0	0	0	0	0	393	0	0	0	0	0	0	0	0
ASV79	0	0	170	0	50	0	0	0	0	0	0	0	0	0	0	0	0	0	0	0	0	0	0	654	0	0	0	0	0	0	0	0	0	0	0	0	0	0	0	0	0	6	0	0	0	0	0	0	0
ASV80	0	0	0	0	0	228	269	0	0	8	0	0	0	0	0	0	0	4	0	0	1	0	1	0	0	0	0	0	8	0	0	0	0	0	0	0	0	0	0	2	1	3	54	0	0	0	0	0	6
ASV81	0	0	4	0	0	0	0	0	2	0	0	0	0	0	0	0	0	0	0	0	0	1	8	0	0	0	0	0	26	0	0	39	0	0	0	21	0	0	0	0	0	0	0	0	0	0	0	0	0
ASV82	0	0	123	0	112	0	0	0	0	0	297	73	36	0	25	0	0	0	314	0	179	0	0	32	0	0	0	0	9	6	0	5	5	0	0	0	0	92	353	212	0	789	15	28	0	245	0	0	25
ASV83	8	2	0	0	13	12	10	0	0	18	0	13	37	0	0	0	19	0	26	0	0	0	5	11	0	0	0	0	267	7	0	0	0	0	0	16	20	151	8	20	0	0	0	58	12	21	22	0	0
ASV84	0	0	0	0	0	0	1	1	1	0	0	0	0	0	0	2	1	0	0	1	0	0	0	0	0	0	0	0	0	0	0	0	0	0	0	0	0	0	0	0	0	0	0	0	0	0	0	0	0
ASV85	0	0	0	0	0	0	0	17	0	0	0	0	0	0	0	0	0	0	0	0	0	0	0	0	0	0	0	0	0	0	0	0	0	0	0	1	0	0	0	0	0	0	0	0	0	0	0	0	0
ASV86	0	0	0	0	0	0	0	0	0	0	0	0	0	0	0	0	0	0	0	0	0	0	0	0	0	0	0	0	0	0	0	0	0	0	0	0	0	0	0	0	0	0	0	0	0	0	0	0	0
ASV87	0	0	0	0	0	0	0	0	0	0	0	0	0	0	0	0	0	0	0	0	0	0	0	0	0	0	0	0	0	0	0	0	0	0	0	0	0	0	0	0	0	0	0	0	0	0	0	0	0
ASV88	1	0	0	0	0	0	0	0	0	0	0	0	0	0	0	0	0	0	15	15	0	0	0	0	3	0	0	0	0	0	0	0	0	0	0	0	28	5	0	0	0	1	0	0	0	0	4	5	0
ASV89	0	0	2	0	0	0	0	0	0	1	0	0	0	0	0	0	0	0	0	0	35	0	2	0	0	0	11	0	0	0	0	0	0	0	0	0	0	0	0	0	0	0	6	0	0	0	0	0	0
ASV90	0	7	0	0	0	0	0	0	0	0	0	0	0	0	0	0	0	0	0	0	0	0	0	0	0	0	0	0	0	0	0	0	0	0	0	5	0	0	0	0	0	0	0	0	0	0	0	0	0
ASV91	0	0	0	0	0	0	0	0	0	0	0	0	0	0	0	2	0	0	0	0	0	0	0	0	0	0	0	0	0	0	0	0	0	0	0	0	0	0	0	0	0	0	0	0	0	0	0	0	0
ASV92	0	0	0	0	0	0	0	0	0	0	0	0	0	7	0	0	0	0	0	0	0	0	0	0	0	0	0	0	0	0	0	0	0	0	0	0	0	0	0	0	0	0	0	0	0	0	0	0	0
ASV93	0	0	48	0	0	0	0	0	0	0	0	0	0	0	138	0	0	0	0	0	38	0	22	0	0	0	0	0	0	3	0	0	0	0	0	0	6	0	0	0	0	0	1	0	0	0	0	0	0
ASV94	0	0	26	26	0	50	31	0	0	10	0	0	0	0	0	0	0	0	0	0	21	0	0	0	0	0	0	0	0	0	0	1	0	73	0	0	8	14	0	0	0	0	78	0	0	0	0	0	0
ASV95	252	2423	321	996	1177	569	457	0	585	238	4512	489	273	1909	1272	106	404	1	202	1172	825	193	1089	619	396	640	236	424	82	233	420	224	83	560	36	77	120	675	1051	2262	794	22	65	3260	1378	904	179	4401	450
ASV96	0	0	0	0	0	0	0	0	0	0	0	0	0	0	0	0	0	0	0	0	0	0	0	0	0	0	0	0	0	0	37	6	0	0	0	0	0	0	0	0	0	0	0	0	0	0	0	0	0
ASV97	0	0	0	0	0	0	0	0	0	0	0	0	0	3	0	0	0	0	0	0	0	1	0	0	0	0	0	0	0	0	0	0	0	0	0	0	0	0	0	0	0	5	0	0	0	0	0	0	0
ASV98	3	6	0	2	0	4	8	0	0	0	0	3	0	0	0	0	4	3	0	0	1	1	5	0	0	1	0	0	2	0	1	0	2	0	0	0	0	1	0	0	0	0	3	0	2	0	0	0	2
ASV99	0	0	0	0	0	0	0	0	0	0	0	0	0	0	0	0	0	0	0	0	0	0	0	0	0	0	0	0	0	0	0	0	0	0	0	0	0	0	0	0	0	0	0	0	0	0	0	0	0
ASV100	0	0	7	0	0	0	0	0	0	0	0	4	0	0	0	0	0	0	0	0	2	15	0	6	0	0	0	0	0	0	0	0	0	4	0	0	2	0	0	0	0	7	5	0	0	5	0	0	0
ASV101	0	19	0	0	0	0	0	0	0	0	0	4	0	0	0	0	0	0	0	0	0	0	0	0	0	0	50	0	0	0	0	0	0	0	0	0	0	0	0	0	0	0	0	0	0	0	0	0	0
ASV102	0	0	0	0	0	3	1	0	0	0	0	0	0	0	0	0	0	0	0	0	0	0	0	0	0	0	0	0	0	0	0	0	0	0	0	0	0	0	0	0	0	0	0	0	0	0	0	0	0
ASV103	0	0	18	0	0	0	0	0	0	0	0	0	0	0	0	0	0	0	0	0	0	0	0	0	0	0	0	0	0	0	0	0	0	0	0	0	0	0	0	0	0	0	0	0	0	0	0	0	0
ASV104	0	0	0	0	0	0	0	0	0	0	0	0	0	0	0	0	0	0	0	0	0	0	61	0	0	0	0	0	0	0	0	0	0	0	0	0	0	0	0	0	0	0	0	0	0	0	0	0	0
ASV105	0	0	0	0	0	0	0	0	0	0	0	0	0	0	0	0	0	0	0	0	0	0	0	0	0	0	0	0	0	0	0	0	0	0	0	0	0	0	0	0	0	0	0	0	0	0	0	0	0
ASV106	0	0	0	0	0	13	18	0	0	40	0	0	0	0	0	0	0	0	0	0	9	0	7	0	0	25	0	0	0	0	0	0	0	37	0	5	0	4	0	0	0	0	28	10	0	0	0	0	81
ASV107	0	0	0	5	0	0	0	0	0	0	0	0	0	0	0	0	3	0	7	0	0	0	0	0	0	0	0	0	0	0	0	0	0	0	0	0	0	0	3	0	0	0	0	0	0	0	5	0	0
ASV108	10	0	0	0	0	8	0	0	6	11	0	0	0	0	0	0	5	0	0	0	3	1	12	0	0	0	0	0	0	0	0	0	0	0	0	0	1	0	0	0	0	0	0	0	0	0	0	0	0
ASV109	0	0	0	0	0	0	0	0	0	0	0	0	0	0	0	0	0	0	0	0	0	0	0	0	0	0	0	0	0	0	0	0	0	0	0	0	0	0	0	0	0	0	0	0	0	0	0	0	0
ASV110	0	0	0	0	0	0	0	0	0	0	0	0	0	0	0	0	0	0	0	0	0	0	0	0	0	0	0	0	0	0	0	0	0	0	0	0	0	0	0	0	0	0	0	0	0	0	0	0	0
ASV111	0	0	0	0	0	0	0	0	0	0	0	0	0	0	0	0	0	0	0	0	0	0	0	3	0	0	0	0	0	0	0	0	0	0	0	2	0	0	0	0	0	0	0	0	0	0	0	0	0
ASV112	0	0	0	0	0	0	0	0	0	0	0	0	0	0	0	0	0	0	0	0	0	0	0	0	0	0	0	0	0	0	0	0	0	0	0	0	0	0	0	0	0	0	0	0	0	0	0	0	0
ASV113	0	0	0	3	0	0	0	0	0	0	0	0	0	0	0	0	0	0	0	0	0	1	0	0	0	0	0	0	0	0	0	0	0	2	0	0	0	0	0	0	0	0	0	5	1	0	0	0	0
ASV114	57	6	0	19	0	12	12	0	7	0	0	36	0	0	13	0	0	0	0	0	0	19	0	0	11	25	0	0	14	0	0	0	0	0	0	4	0	11	0	9	0	0	0	0	0	0	0	0	0
ASV115	0	0	17	0	0	0	0	0	0	2	0	0	0	0	0	0	0	0	0	0	79	0	0	0	0	0	0	0	0	0	2	0	0	2	0	0	6	0	0	0	0	0	0	0	0	0	0	0	0
ASV116	0	0	0	0	0	0	0	0	0	1064	0	0	0	0	0	0	0	0	0	0	0	0	0	0	0	0	0	0	0	0	0	0	0	0	0	0	0	0	0	0	0	0	0	0	0	0	0	0	0
ASV117	0	0	0	0	0	0	0	0	0	0	2	0	0	0	0	0	1	11	0	0	0	0	0	0	0	0	0	0	0	0	0	0	0	0	0	0	0	0	0	0	0	0	0	0	0	0	0	0	0
ASV118	0	0	0	0	0	0	0	0	0	0	0	0	0	0	0	0	0	0	0	0	0	0	4	0	0	0	0	0	0	0	1	0	0	18	0	0	0	0	0	0	0	0	0	0	0	0	0	0	1
ASV119	0	0	0	0	0	0	0	0	0	0	0	0	0	0	3	0	0	0	0	0	0	0	0	0	0	0	4	0	0	0	0	0	0	0	0	0	2	0	0	0	0	0	0	0	0	0	0	0	0
ASV120	0	0	0	0	0	0	0	0	0	0	0	0	0	0	0	0	0	0	13	0	0	0	0	0	0	0	1	0	0	0	0	0	0	0	0	0	0	0	0	0	0	0	0	0	0	0	0	0	0
ASV121	0	0	0	0	0	0	0	0	0	0	0	1	0	0	0	0	0	0	0	0	0	0	0	0	0	0	0	0	20	0	2	0	13	0	0	0	0	0	0	0	0	0	7	0	0	0	0	0	0
ASV122	0	0	0	0	0	0	0	0	0	0	0	0	0	0	0	0	0	0	0	0	0	0	0	0	0	0	0	0	0	0	0	2	0	0	0	0	0	0	0	0	0	0	0	0	0	0	0	0	0
ASV123	0	0	0	0	0	0	0	0	0	0	24	0	0	0	0	0	0	0	0	0	0	0	0	0	0	0	0	0	0	0	0	0	0	0	0	0	0	0	0	0	0	0	0	0	0	0	0	0	0
ASV124	0	0	3	0	0	0	0	0	17	0	0	0	0	0	15	0	4	0	0	0	66	13	0	0	0	0	3	0	0	0	2	0	0	0	0	0	0	0	0	0	0	0	2	5	0	0	0	0	0
ASV125	0	0	0	0	1	0	0	0	0	0	0	0	0	0	0	0	0	0	0	0	0	0	0	0	0	0	0	0	0	0	0	0	0	0	0	0	0	0	0	0	4	0	0	0	0	0	0	0	0
ASV126	0	0	0	3	0	0	0	1	0	0	0	0	0	0	0	1	0	0	0	0	0	0	0	0	0	2	0	0	0	0	0	0	0	0	0	0	0	0	0	0	0	0	0	0	0	0	0	0	0
ASV127	46	0	99	80	125	69	100	603	42	21	75	0	74	34	4	35	2	39	4	40	7	3	3	13	28	52	0	0	35	2	0	104	0	21	83	40	3	0	26	8	13	53	31	0	0	0	20	12	0
ASV128	0	0	0	0	0	0	0	0	0	0	0	0	0	0	0	0	0	0	0	0	4	0	4	0	0	1	0	0	0	2	0	0	0	0	0	0	0	0	0	0	0	0	0	0	0	0	0	0	0
ASV129	0	0	0	0	0	0	0	0	0	0	0	0	0	0	0	0	0	0	0	0	0	0	1	0	0	0	0	0	0	0	0	0	0	2	0	0	3	0	0	0	0	0	0	0	0	0	0	0	0
ASV130	0	0	0	0	0	0	0	0	0	0	0	0	0	0	0	0	0	0	0	0	0	0	0	0	0	0	0	0	3	0	0	0	0	0	0	0	0	0	0	0	0	0	0	0	0	0	0	0	0
ASV131	0	0	197	0	0	69	74	0	311	35	0	118	0	0	1340	26	142	0	0	1	390	0	205	0	11	0	3	0	442	147	5	386	0	449	0	327	503	0	0	187	0	0	0	0	0	0	0	0	0
ASV132	0	0	0	0	14	3	6	0	46	0	0	0	0	0	0	0	0	0	0	3	0	0	4	0	0	0	0	0	15	10	0	34	0	0	9	0	27	69	1	0	13	0	0	0	0	0	0	0	0
ASV133	0	0	0	0	0	0	0	0	0	0	0	0	0	0	0	0	0	0	0	0	0	0	0	78	0	0	0	0	0	0	0	0	0	0	0	0	0	0	0	0	0	0	0	0	0	0	0	0	0
ASV134	0	0	8	0	11	0	0	66	0	9	0	0	0	0	0	0	0	2	0	0	0	0	0	5	0	0	0	0	0	0	0	0	0	0	0	0	0	0	0	0	0	0	0	0	0	0	0	0	0
ASV135	0	1	1	0	0	0	0	0	0	0	0	0	0	0	0	1	0	0	0	0	0	0	0	0	0	0	2	0	0	1	0	0	0	0	0	0	0	0	0	0	0	0	0	0	1	0	0	0	0
ASV136	0	0	0	0	0	0	0	0	0	0	0	0	0	0	27	0	0	0	0	0	0	0	0	0	4	0	0	0	0	16	0	3	0	0	0	0	0	0	0	0	0	0	0	0	0	0	0	0	0
ASV137	0	0	0	0	0	0	0	0	0	3	0	0	0	0	0	0	0	0	0	0	0	94	0	0	0	0	0	0	0	0	0	0	0	0	0	0	0	0	0	0	0	0	0	1	0	3	0	0	0
ASV138	0	0	0	0	0	0	0	0	0	0	0	0	0	0	0	0	0	0	0	0	0	1	0	0	0	0	0	8	0	0	0	0	0	0	0	0	0	0	0	0	0	0	0	0	0	0	0	0	0
ASV139	0	0	0	0	0	0	0	0	0	0	0	0	0	0	0	0	0	0	1	0	0	0	0	0	0	0	0	0	0	0	0	0	0	0	0	0	0	0	0	0	17	0	0	0	0	0	0	0	0
ASV140	0	0	0	0	0	0	0	0	0	0	0	0	0	0	0	0	0	0	0	0	0	0	57	0	0	0	0	0	0	0	0	0	0	0	0	0	303	0	0	0	0	0	0	0	0	0	0	0	0
ASV141	0	105	25	111	40	68	59	0	0	6	0	85	70	67	0	24	0	6	57	75	106	33	11	106	44	6	3	117	7	61	1	10	1	4	0	0	0	19	62	71	96	163	2	27	3	25	10	2	7
ASV142	0	0	44	0	0	0	0	0	0	0	0	0	0	0	0	0	0	0	0	0	0	0	0	0	0	0	0	0	0	0	0	0	0	0	0	0	0	0	0	0	0	0	0	0	0	0	0	0	0
ASV143	0	0	0	0	0	0	0	0	0	0	0	0	0	0	0	0	0	0	0	0	0	0	0	0	0	0	0	0	0	0	0	2	0	0	0	0	0	0	0	0	0	0	0	0	0	0	0	0	0
ASV144	0	0	0	0	0	0	0	0	0	0	0	0	0	0	0	0	0	0	0	0	0	0	0	0	0	0	0	0	0	0	0	0	0	0	0	0	0	0	0	0	0	0	0	0	0	0	0	0	0
ASV145	0	0	7	0	0	0	0	0	0	0	0	0	0	0	0	0	0	0	0	0	1	0	0	0	0	0	0	0	0	0	0	0	0	0	0	0	0	0	0	0	0	0	0	0	0	0	0	0	0
ASV146	0	1	0	0	0	6	7	0	0	2	0	30	0	0	0	2	0	0	0	0	2	0	0	0	0	0	0	0	0	0	0	0	0	0	0	2	0	0	0	0	0	0	0	0	0	0	0	0	0
ASV147	0	157	0	0	0	0	0	1	0	0	0	0	0	0	0	0	0	0	0	0	0	0	0	1	0	0	0	18	0	45	0	0	0	0	0	0	0	0	0	0	0	4	0	0	0	0	0	0	0
ASV148	0	0	0	0	0	0	0	0	0	0	0	0	0	0	0	0	0	0	0	0	0	0	0	0	0	0	0	0	0	0	0	0	0	0	0	0	0	0	0	0	0	0	0	0	0	0	0	0	0
ASV149	0	0	0	0	0	0	0	0	0	0	0	0	0	0	0	0	0	0	0	0	0	0	0	0	0	0	0	0	0	0	0	0	0	0	0	0	0	0	0	0	0	0	0	0	0	0	0	0	0
ASV150	0	0	0	0	0	0	0	0	0	0	0	0	0	1	0	0	0	0	0	0	0	0	0	0	0	0	0	0	0	0	0	0	0	0	0	10	0	0	0	0	0	0	0	0	0	0	0	0	0
ASV151	0	0	3	1	0	0	1	0	0	0	0	4	0	3	2	1	0	0	1	0	0	0	0	0	1	0	0	2	3	8	0	0	0	0	0	3	0	0	0	3	4	1	0	1	1	0	0	5	0
ASV152	0	0	0	0	0	0	0	0	0	2	0	0	0	0	0	0	2	33	0	0	0	0	0	0	0	0	8	0	0	0	0	122	0	0	0	0	0	0	0	0	0	0	0	0	0	0	0	0	4
ASV153	0	0	1	0	0	0	0	0	3	2	0	0	1	2	0	1	0	0	0	0	0	0	0	3	0	0	0	0	0	0	0	0	0	0	0	0	0	0	0	0	0	0	0	0	0	0	0	0	0
ASV154	0	0	13	0	0	0	0	0	0	0	0	0	0	0	0	0	0	152	0	0	0	0	0	0	0	0	0	0	0	0	0	0	0	15	0	0	0	0	0	0	0	0	0	0	0	7	0	0	0
ASV155	0	6	0	0	0	0	0	0	0	0	0	0	0	0	0	4	2	0	0	0	0	0	0	0	0	0	0	0	0	0	0	0	0	0	0	36	0	0	0	0	0	0	0	0	1	0	0	0	0
ASV156	0	0	0	0	0	0	0	0	0	0	0	0	0	0	7	0	0	0	0	0	2	0	0	0	0	0	0	0	0	0	0	0	0	0	0	0	0	0	0	0	0	0	0	0	0	0	0	0	0
ASV157	0	0	0	0	0	0	0	8	0	4	0	5	0	0	16	0	0	0	0	0	0	0	0	0	0	0	0	0	0	0	0	0	0	0	0	2	5	0	0	1	0	0	2	0	0	0	0	0	0
ASV158	0	0	4	0	0	0	0	0	0	0	0	0	0	0	0	0	0	0	0	0	0	0	0	0	0	0	0	0	0	0	0	0	0	0	0	0	0	0	0	0	0	0	0	0	0	0	0	0	0
ASV159	0	0	0	0	0	0	0	0	0	0	0	0	0	0	0	0	0	0	0	0	0	0	0	0	0	0	0	0	0	0	0	0	0	0	0	0	0	0	0	4	0	0	0	0	0	0	0	0	0
ASV160	0	0	0	0	0	0	0	0	0	0	0	0	0	0	0	0	0	0	0	0	0	0	0	0	0	0	0	0	0	0	0	0	0	0	0	0	0	0	0	0	0	0	0	0	0	0	0	0	0
ASV161	0	0	0	0	0	0	0	0	0	0	0	179	0	0	0	0	0	0	0	0	0	0	0	0	0	0	800	0	328	0	0	0	0	0	0	0	0	0	0	0	0	0	0	0	0	0	0	0	0
ASV162	0	0	0	0	0	0	0	0	0	0	0	0	0	0	267	0	0	0	0	0	0	0	0	0	0	0	0	0	0	0	0	0	0	0	0	0	0	0	0	0	0	0	0	0	0	0	0	0	0
ASV163	0	0	0	0	0	0	0	0	0	0	0	0	0	0	0	0	0	0	0	0	0	0	0	0	0	0	0	0	0	0	0	0	0	0	0	0	0	0	0	0	0	0	0	0	0	0	0	0	0
ASV164	0	4	0	0	0	0	0	0	0	0	1	0	0	0	0	0	0	0	0	2	0	0	0	0	0	0	7	0	0	0	0	0	0	0	0	4	0	0	0	0	0	0	0	0	0	0	0	0	0
ASV165	2	3	0	13	0	9	8	0	14	4	19	0	0	4	4	0	0	6	1	3	3	2	0	6	10	32	25	21	0	11	0	5	0	8	105	37	35	68	0	0	8	1	0	22	3	5	6	16	3
ASV166	0	0	0	0	0	0	0	0	0	0	0	0	0	0	0	0	0	5	0	0	0	0	0	0	0	0	0	0	0	0	0	0	0	0	0	0	0	0	0	0	0	0	0	0	0	0	0	0	0
ASV167	0	0	0	0	0	0	0	0	0	0	0	0	0	0	0	0	0	0	0	0	0	0	0	0	0	49	0	0	0	0	0	0	0	0	0	0	0	0	0	0	0	0	0	0	0	0	0	0	0
ASV168	2	0	0	0	0	0	0	0	0	0	1	12	0	0	0	0	0	0	0	0	0	0	0	0	0	0	0	0	21	0	0	0	0	0	0	0	0	0	0	0	0	0	0	0	0	6	0	0	0
ASV169	0	0	0	0	0	0	0	0	0	0	0	0	0	0	0	0	0	0	0	0	0	0	0	0	0	0	0	0	0	0	0	0	0	0	0	0	0	0	0	0	0	0	0	0	0	0	0	0	0
ASV170	0	0	0	0	0	0	0	0	0	0	0	0	0	0	0	0	0	0	0	0	0	0	0	0	0	0	0	0	0	0	0	0	0	0	0	0	0	0	0	0	0	0	0	0	0	0	0	0	0
ASV171	0	0	0	0	0	0	0	0	0	0	6	0	0	0	0	3	0	0	2	0	0	0	0	0	0	0	2	0	0	0	0	0	16	0	0	17	0	0	0	0	0	0	0	6	0	0	0	0	0
ASV172	60	6	12	14	30	28	43	0	382	117	57	11	18	5	19	112	14	67	38	203	9	0	17	6	24	22	4	44	33	7	6	328	120	2	148	24	2	0	18	5	48	159	42	19	0	6	0	11	20
ASV173	0	0	0	0	0	0	0	0	0	0	0	0	0	0	0	0	0	0	0	0	0	0	0	0	0	0	0	0	0	0	0	0	0	0	0	0	0	0	0	0	0	0	0	0	0	0	0	0	0
ASV174	0	0	0	0	0	0	0	0	0	0	0	0	0	0	0	0	0	0	0	0	33	0	156	0	0	0	0	0	0	0	0	0	0	0	0	0	0	0	0	0	0	0	0	0	0	0	0	0	0
ASV175	0	0	0	0	0	0	0	0	0	0	0	0	0	0	0	0	0	0	0	0	0	0	0	0	0	0	0	0	7	0	0	0	0	0	0	0	0	0	0	0	0	0	0	0	0	0	0	0	0
ASV176	0	0	0	0	0	0	0	0	0	0	0	0	0	0	0	2	0	0	0	0	0	0	0	0	0	0	0	0	0	0	0	0	0	0	0	0	0	4	0	0	0	0	0	0	0	0	0	0	0
ASV177	0	0	0	0	0	0	0	0	0	0	0	0	0	0	0	0	0	0	0	0	0	0	0	0	0	0	0	0	0	0	0	0	0	0	0	0	0	0	0	0	0	0	0	0	0	0	0	0	0
ASV178	14	8	4	7	22	23	14	0	34	12	24	1	0	27	5	7	3	0	13	30	11	0	10	0	8	60	0	0	0	0	0	264	13	9	33	7	34	0	0	0	10	100	10	0	2	0	0	8	52
ASV179	0	0	0	0	0	0	0	2	0	0	2	0	0	0	0	0	0	0	0	0	0	0	0	0	0	0	0	0	0	0	0	1	0	0	0	0	0	0	0	0	0	1	0	0	0	5	0	0	0
ASV180	0	0	0	0	0	2	3	15	0	0	47	9	0	0	10	1	3	5	2	0	12	5	0	5	0	0	0	2	0	0	0	2	2	12	0	0	0	13	0	0	1	0	8	0	2	8	8	4	0
ASV181	0	0	0	0	0	1	0	2	0	0	0	0	0	0	0	2	5	0	0	0	0	1	0	0	7	0	0	0	0	0	0	0	0	0	0	0	0	0	0	0	2	0	0	0	0	0	0	0	0
ASV182	0	7	0	0	14	3	3	0	0	0	0	0	0	0	0	0	0	0	0	2	0	0	0	0	0	0	0	0	0	0	0	0	2	0	0	13	7	0	0	0	0	0	0	0	0	0	0	0	0
ASV183	0	0	4	0	0	0	0	0	0	0	0	0	0	0	6	0	0	0	0	0	0	0	0	0	0	0	0	0	0	1	0	0	0	0	0	0	0	0	0	0	0	0	1	0	0	0	0	0	0
ASV184	0	0	108	0	0	0	0	0	0	1	0	46	0	0	0	83	0	0	0	0	0	0	0	0	0	0	0	0	0	0	0	0	0	0	0	0	2	0	0	0	0	0	0	0	5	0	0	0	0
ASV185	0	2	2	0	0	10	13	0	2	5	0	10	5	2	22	0	14	5	4	7	10	15	9	0	25	0	4	16	8	10	4	0	0	14	0	6	8	11	12	6	7	6	3	1	1	8	9	4	11
ASV186	0	0	0	0	0	0	0	0	0	0	0	0	0	0	0	6	0	0	0	0	0	0	1	0	0	0	0	0	0	0	0	0	0	1	0	0	0	3	0	0	0	0	0	0	0	0	0	0	0
ASV187	0	0	0	0	0	0	0	0	0	0	0	0	0	0	0	0	0	0	0	0	0	0	0	0	0	0	0	0	0	0	0	0	0	0	0	9	0	0	0	0	0	0	0	0	0	0	0	0	0
ASV188	0	0	0	0	0	0	0	0	0	0	0	0	0	0	0	0	0	0	0	0	0	0	0	0	0	0	0	0	0	0	0	0	0	0	0	0	0	0	0	0	0	0	0	0	0	0	0	0	0
ASV189	0	0	0	0	0	0	0	0	0	0	0	0	0	0	0	0	0	0	0	0	0	0	0	0	0	0	0	0	0	0	0	0	0	0	0	0	0	0	0	0	0	2	0	0	0	0	0	0	0
ASV190	0	0	0	0	0	0	0	0	0	0	0	0	0	0	0	0	0	0	0	0	0	0	0	0	0	0	0	0	0	0	0	0	0	0	0	0	0	0	0	0	0	0	0	0	0	0	0	0	0
ASV191	0	0	0	0	0	0	0	1	0	1	0	0	0	0	0	0	0	0	0	0	0	0	0	2	1	0	0	0	0	0	0	1	1	0	0	0	0	0	0	0	0	0	0	0	0	0	0	0	0
ASV192	1	168	0	0	19	67	71	63	82	22	587	4	256	126	0	0	186	0	6	44	1109	47	22	233	498	0	0	10	3	0	66	45	14	35	0	0	0	663	0	0	124	0	64	21	0	47	42	5	94
ASV193	0	0	0	0	0	0	0	0	0	0	0	0	0	0	4	0	0	0	0	0	0	0	0	0	0	0	0	0	10	0	0	0	7	0	0	0	0	0	0	0	0	0	0	0	0	0	0	0	0
ASV194	2	2	0	0	0	21	9	0	1	4	0	0	11	0	0	3	10	8	0	0	23	9	4	38	0	0	0	0	14	0	1	10	1	61	0	0	52	115	4	12	0	0	0	2	7	0	0	2	0
ASV195	0	0	0	0	0	0	0	0	0	0	0	0	0	0	0	0	0	0	0	0	2	0	4	0	0	0	0	0	0	0	23	0	0	0	0	6	0	2	0	0	0	0	0	0	0	0	0	0	0
ASV196	0	0	32	0	0	0	0	43	0	0	0	0	0	0	0	0	0	0	0	0	0	0	0	0	0	0	0	0	0	0	0	30	0	0	0	0	0	0	0	0	0	0	0	0	0	0	0	0	0
ASV197	0	0	0	0	0	0	0	0	0	0	0	0	0	0	0	0	0	0	0	0	0	0	0	0	0	0	0	0	0	0	0	0	0	0	0	0	0	0	0	0	0	0	0	0	0	0	0	0	0
ASV198	0	0	0	0	0	1	4	1	21	12	0	7	0	0	1	0	0	0	0	0	0	0	0	4	0	0	0	3	6	0	0	0	0	3	0	0	6	8	7	0	1	3	0	0	0	0	8	0	0
ASV199	0	0	8	0	0	0	0	0	0	4	11	0	0	0	0	0	0	0	0	6	0	5	0	11	0	0	0	0	0	0	0	0	0	0	0	16	0	4	0	0	0	0	0	9	0	0	0	0	5
ASV200	0	0	23	3	0	0	0	0	7	0	0	0	0	0	0	0	0	0	0	0	6	0	35	0	0	0	0	0	0	0	18	0	0	4	0	0	69	0	0	0	0	15	13	0	0	0	0	25	0
ASV201	0	0	0	0	2	0	0	0	0	0	0	0	0	0	0	3	0	0	5	0	0	0	0	0	0	0	0	0	0	0	0	0	0	0	0	0	0	0	0	0	0	0	0	0	0	0	0	0	0
ASV202	0	0	0	0	0	0	0	0	0	0	0	3	0	0	525	0	0	0	0	0	16	0	1	0	0	0	0	0	71	0	0	0	0	0	0	0	602	0	0	0	0	0	0	0	0	0	0	5	0
ASV203	0	0	0	0	0	0	0	0	0	0	0	0	0	0	0	0	0	0	0	0	0	0	0	0	0	0	1	0	0	0	0	45	0	0	0	0	0	0	0	0	0	0	0	0	0	0	0	0	0
ASV204	0	0	0	0	0	0	0	0	0	0	0	0	0	0	0	0	0	0	0	0	0	0	0	0	0	0	0	0	0	0	0	0	0	0	0	0	0	0	0	0	0	0	0	0	0	0	0	0	0
ASV205	0	0	0	3	20	0	0	17	0	23	4	0	6	0	0	0	0	0	0	0	0	0	0	13	0	3	0	0	0	0	0	2	2	4	8	0	0	0	0	2	0	0	6	0	0	0	0	0	0
ASV206	0	0	0	0	0	0	1	0	0	0	0	0	0	1	0	0	3	0	1	0	0	0	0	0	0	0	2	0	0	2	2	0	0	0	0	0	0	0	0	0	0	2	0	0	0	0	0	0	0
ASV207	0	0	0	0	0	0	0	0	0	0	0	0	0	0	3	0	0	0	0	0	0	0	0	0	0	17	0	0	0	0	0	0	0	0	0	0	0	0	0	0	0	0	0	0	0	0	0	0	0
ASV208	0	0	6	154	0	0	0	0	0	0	0	0	0	0	0	0	28	0	0	0	0	0	0	0	0	0	0	0	0	0	0	0	0	63	0	23	0	0	0	0	0	0	0	0	0	0	0	0	0
ASV209	0	0	0	0	0	0	0	0	0	0	0	2	0	0	0	0	0	0	0	0	3	0	0	0	0	0	0	0	0	0	0	0	0	0	0	0	0	0	0	0	0	0	0	0	0	0	0	0	0
ASV210	0	0	0	0	0	0	0	0	0	0	0	0	0	0	0	0	0	0	0	0	0	0	0	0	0	0	0	0	0	0	0	0	0	0	0	0	0	0	0	0	66	0	1	0	0	52	0	0	0
ASV211	0	0	0	0	0	0	0	0	0	0	0	0	0	0	0	0	0	0	0	0	0	0	0	0	0	0	0	0	0	0	0	0	0	0	0	0	0	0	0	0	0	0	0	0	0	0	0	0	0
ASV212	0	0	0	0	0	0	0	0	0	305	0	0	0	0	0	0	0	0	0	0	0	0	0	0	0	0	0	0	0	0	0	0	0	0	0	0	0	0	0	0	0	0	0	0	0	0	0	0	0
ASV213	0	0	1	0	0	0	0	0	0	4	0	0	0	0	0	0	2	0	0	0	0	0	0	0	0	0	0	0	0	0	0	0	0	0	0	0	0	0	0	0	0	0	0	0	0	0	0	0	0
ASV214	0	0	0	0	0	0	0	0	0	0	0	0	0	0	0	0	0	0	0	0	0	0	0	0	0	0	0	0	0	0	0	0	0	0	0	0	0	0	0	0	0	0	0	0	0	0	0	0	0
ASV215	0	0	8	0	0	0	0	0	0	0	0	0	0	0	0	0	0	0	0	0	4	0	0	0	0	0	0	0	0	0	0	0	0	0	0	0	0	0	0	0	0	0	0	0	0	0	0	0	0
ASV216	0	0	0	0	0	0	0	0	0	0	0	0	0	0	0	0	0	0	11	0	0	0	0	0	0	6	0	0	0	0	0	0	0	0	0	0	0	0	0	0	0	0	0	0	0	0	0	43	39
ASV217	0	0	0	0	0	4	3	2	1	0	4	1	2	0	1	4	0	0	0	0	0	3	3	5	2	1	0	1	5	0	0	0	0	2	0	0	1	2	1	0	0	0	0	1	0	0	0	0	0
ASV218	0	0	0	0	0	0	0	0	6	0	5	28	7	0	0	0	8	0	0	0	0	0	1	0	0	14	0	0	26	0	4	0	13	0	0	0	1	5	0	14	0	0	18	24	0	11	0	0	0
ASV219	11	0	0	7	0	0	0	0	0	0	0	9	0	0	0	0	10	0	0	0	7	0	0	0	0	7	0	0	0	2	0	0	0	0	0	0	0	0	0	0	0	0	6	0	0	0	0	0	0
ASV220	0	0	0	0	0	0	0	0	0	0	0	0	0	0	0	0	0	0	0	0	0	0	0	0	0	0	14	3	17	6	1	65	4	1	23	5	2	0	1	0	0	0	0	0	0	0	0	0	0
ASV221	0	0	0	0	0	0	0	0	0	0	0	0	0	0	0	0	0	0	0	0	0	0	0	0	0	0	0	0	0	0	0	0	0	0	0	0	0	0	0	0	0	0	0	0	0	0	0	0	0
ASV222	0	0	5	3	0	3	7	0	4	2	1	16	21	0	0	15	6	6	0	0	20	0	16	108	0	8	1	0	0	0	0	0	3	0	51	1	0	22	0	7	0	0	1	9	0	39	0	0	36
ASV223	0	0	0	1	0	0	0	0	0	1	0	0	1	0	0	8	0	0	4	2	0	0	1	2	6	0	0	0	0	0	0	0	0	0	0	0	0	0	0	2	0	0	0	2	0	0	0	0	0
ASV224	0	0	0	0	0	0	0	0	0	0	0	0	0	0	0	0	0	0	0	0	0	0	0	0	0	0	0	0	0	0	0	0	0	0	0	0	0	0	0	0	0	0	0	0	0	0	0	0	0
ASV225	0	1	0	0	0	0	0	0	0	0	0	0	0	0	0	0	0	0	0	0	0	1	0	0	0	0	0	0	0	0	0	0	0	0	0	0	0	0	0	0	0	0	0	0	0	0	0	0	0
ASV226	0	0	0	0	0	0	0	0	0	0	0	0	0	0	0	0	0	0	0	0	0	0	0	0	0	0	0	0	0	0	0	0	0	0	0	0	0	0	0	0	0	0	0	0	0	0	0	0	0
ASV227	122	0	15	115	0	157	156	396	303	120	5	131	85	163	29	100	108	61	20	0	213	7	98	50	156	924	0	0	153	48	4	1360	391	296	0	13	100	55	8	139	0	3	203	105	24	437	92	154	19
ASV228	0	0	0	0	0	0	0	0	0	0	0	0	0	0	10	0	0	0	0	0	0	0	0	0	0	0	0	0	0	0	0	0	0	0	0	0	0	0	0	0	0	0	0	0	0	0	0	0	0
ASV229	0	0	0	0	0	0	0	0	0	0	0	0	3	0	0	0	0	0	0	0	0	0	0	0	0	20	0	0	0	479	2	0	0	0	0	0	0	0	0	143	0	0	0	0	0	0	0	0	0
ASV230	0	0	0	0	0	0	0	0	0	0	0	0	0	0	0	0	0	0	0	0	7	0	0	0	0	0	0	0	0	0	0	0	0	0	0	0	0	0	0	0	0	0	0	0	0	0	0	0	0
ASV231	0	0	0	0	0	0	0	0	0	0	0	0	0	0	0	0	0	0	0	0	0	0	0	0	0	0	0	0	0	0	0	0	0	3	0	6	0	0	0	0	0	0	0	0	0	0	0	0	0
ASV232	0	0	0	0	0	0	0	0	0	0	0	0	0	0	0	5	0	0	0	0	0	0	0	0	0	0	0	0	0	0	0	0	0	0	0	0	0	0	0	0	0	0	0	0	0	0	0	0	0
ASV233	0	0	0	0	0	0	0	0	0	0	0	0	0	0	0	0	0	0	0	0	0	0	0	0	4	0	0	0	0	0	0	0	0	0	2	0	0	0	0	0	0	0	0	0	0	0	0	0	0
ASV234	0	8	0	0	0	0	0	0	0	0	0	0	0	0	0	0	0	0	0	0	0	3	0	0	0	0	14	0	0	0	0	0	0	0	0	0	0	0	0	0	0	0	0	0	0	0	0	0	0
ASV235	0	0	0	0	0	0	0	0	0	0	0	0	0	0	0	0	0	0	0	0	0	0	0	0	0	0	0	0	0	0	0	0	0	0	0	0	0	0	0	0	0	0	0	121	0	0	0	0	0
ASV236	0	0	0	0	0	11	10	0	0	0	0	0	0	0	0	0	0	0	0	0	0	0	0	0	0	0	0	0	0	0	0	0	0	0	0	0	0	0	0	0	0	0	0	0	0	0	0	0	0
ASV237	0	0	0	0	0	0	0	0	0	0	0	0	0	0	0	0	0	0	0	0	0	0	0	0	0	0	0	0	0	0	0	0	0	0	0	0	0	0	0	0	0	0	0	0	0	0	0	0	0
ASV238	3	64	15	0	7	0	0	0	0	0	0	19	0	0	52	20	3	66	4	0	9	0	335	20	0	0	0	0	401	6	43	15	0	0	837	237	6	6	3	6	0	7	2	0	0	293	0	0	2
ASV239	0	0	0	0	0	0	0	0	0	0	0	0	0	0	0	0	0	0	0	0	0	0	0	0	0	0	0	0	0	0	0	0	0	0	0	0	0	0	0	0	0	0	0	0	0	0	0	0	0
ASV240	0	0	0	0	0	0	0	0	0	0	0	0	0	0	0	0	0	0	0	0	0	0	0	0	0	0	0	0	0	0	0	0	0	0	0	0	0	0	0	0	0	0	0	0	0	0	0	0	0
ASV241	0	0	0	0	0	0	0	0	0	0	0	0	0	0	0	0	0	0	0	0	0	0	0	0	0	0	0	0	0	0	0	0	0	0	0	0	0	0	0	0	0	0	0	0	0	0	0	0	0
ASV242	0	0	0	0	0	0	0	0	0	2	0	0	0	0	0	2	0	0	0	3	0	9	1	0	0	0	0	0	0	0	0	0	0	0	0	0	4	0	0	0	0	0	0	0	1	0	0	0	0
ASV243	0	0	0	3	0	0	0	0	0	0	0	0	0	0	0	0	0	0	0	0	2	0	7	0	0	8	0	0	0	0	0	0	0	0	0	0	5	0	0	0	0	0	8	0	0	0	0	0	0
ASV244	28	11	15	10	19	0	0	10	12	9	10	0	7	12	5	0	4	7	33	1	0	10	0	10	16	11	0	0	0	1	0	3	0	0	64	9	0	0	0	0	0	2	5	0	0	0	0	0	0
ASV245	0	0	0	0	0	0	0	0	0	44	0	0	2828	0	0	0	0	0	0	0	0	0	0	0	0	0	0	0	0	0	0	0	0	0	0	0	0	0	0	0	0	0	0	0	0	0	0	0	0
ASV246	0	0	0	0	2	0	0	0	0	0	0	0	0	0	0	0	0	0	0	0	1	11	0	0	0	0	0	0	0	0	0	1	0	0	0	0	0	0	0	0	6	0	0	0	0	0	0	0	0
ASV247	182	2	70	81	3	138	91	355	33	52	72	2	40	35	44	9	110	34	16	4	108	27	10	2	0	14	0	0	9	0	0	13	11	28	0	0	0	8	0	0	2	15	15	2	2	12	5	67	8
ASV248	1	0	0	0	0	4	3	0	0	0	0	0	5	1	0	0	0	1	0	0	0	1	0	3	0	0	0	0	0	26	0	0	0	0	0	0	0	0	0	0	0	1	0	0	5	0	0	0	0
ASV249	0	0	0	0	0	0	0	0	0	0	0	0	0	0	0	0	43	0	0	0	0	0	0	0	0	0	0	0	0	0	0	0	0	0	0	0	0	0	0	0	4	0	0	0	0	0	0	0	0
ASV250	0	0	5	5	0	0	0	0	2	1	0	0	0	0	0	0	0	0	0	0	0	0	10	0	0	3	0	0	0	0	0	0	0	0	0	0	0	0	0	0	0	0	1	0	0	0	0	0	0
ASV251	0	0	0	0	0	0	0	0	0	0	0	0	0	0	0	0	0	0	0	0	0	0	0	0	0	0	0	0	0	0	0	0	0	6	0	0	0	0	0	0	0	0	0	0	0	0	0	0	0
ASV252	0	0	0	0	0	0	0	0	0	0	0	0	0	0	0	0	0	0	0	0	0	0	0	0	0	0	0	0	0	0	0	0	0	0	0	0	0	0	0	0	0	0	0	0	0	0	0	0	0
ASV253	0	0	0	0	0	0	0	0	0	0	0	0	0	0	0	0	0	0	0	0	0	0	4	0	0	0	0	0	0	0	0	0	0	0	0	0	0	0	0	0	0	0	0	0	0	0	0	0	0
ASV254	0	0	0	0	0	0	0	0	0	1	0	0	1	0	0	2	1	0	0	0	0	3	3	0	0	0	0	0	0	0	0	0	0	0	0	0	0	0	0	7	0	11	0	0	0	0	0	0	0
ASV255	0	0	0	0	0	0	0	0	0	0	0	0	0	0	0	0	0	0	0	0	0	0	0	0	0	0	0	0	0	0	0	0	0	0	0	0	0	0	0	0	0	0	0	0	0	0	0	0	0
ASV256	0	0	6	0	0	0	0	0	0	0	0	0	0	0	0	0	0	0	0	0	0	0	0	0	0	0	0	0	0	9	0	0	0	0	0	0	0	0	0	0	0	0	0	0	0	0	0	10	0
ASV257	0	0	0	0	0	0	0	0	0	57	0	0	0	0	0	0	0	0	0	0	0	0	0	0	0	0	0	0	0	0	22	2	0	0	0	0	0	0	0	0	0	0	0	0	0	0	0	0	0
ASV258	0	0	2	0	0	0	0	0	0	0	0	7	0	0	5	0	0	0	0	0	0	0	1	0	0	0	0	0	0	1	0	0	0	1	0	0	0	0	0	0	0	0	0	0	0	0	0	0	0
ASV259	0	0	0	0	0	0	0	0	0	0	0	0	0	0	0	0	0	0	0	0	0	0	0	0	0	0	0	0	0	0	0	0	0	0	0	0	0	0	0	0	0	0	0	0	0	0	0	0	0
ASV260	2	0	0	0	0	0	0	0	0	0	0	0	0	4	0	0	0	0	0	0	0	0	0	0	0	0	0	0	0	0	0	0	0	0	6	0	0	0	0	0	0	0	0	0	0	0	0	0	0
ASV261	0	0	0	0	0	0	0	0	0	0	0	0	0	0	0	0	0	0	0	0	0	0	0	0	0	0	0	0	0	0	0	0	0	0	0	0	0	0	0	0	0	0	0	0	0	0	0	0	0
ASV262	0	0	0	0	0	0	0	0	0	0	0	0	0	0	0	0	0	0	0	0	0	0	0	0	0	0	0	0	0	5	0	0	0	5	0	0	0	0	0	0	0	0	0	0	0	0	0	0	0
ASV263	0	0	0	0	0	0	0	0	0	0	0	0	0	0	0	0	0	0	0	0	0	0	0	0	0	0	0	0	6	0	0	0	0	0	0	0	0	0	0	0	0	0	0	0	0	0	0	0	0
ASV264	0	3	0	5	6	0	0	0	0	0	0	0	0	0	12	3	0	0	0	0	0	0	13	4	5	0	10	0	0	0	0	0	0	0	0	0	0	40	0	0	1	4	0	0	1	6	0	7	0
ASV265	0	0	0	0	0	1	0	0	0	0	0	0	0	0	0	1	0	0	0	0	0	0	0	0	0	0	0	0	0	0	0	0	0	0	0	0	0	0	0	0	0	0	0	0	0	0	0	0	0
ASV266	0	0	1	0	0	0	0	0	0	0	0	0	0	0	0	0	9	1	0	17	0	0	0	0	0	0	0	0	0	8	0	0	0	0	0	0	6	0	0	0	0	0	0	0	0	0	0	0	0
ASV267	0	0	9	0	0	0	0	0	0	0	0	0	0	0	14	0	0	0	0	0	13	0	0	0	0	0	0	0	0	0	0	0	4	0	0	0	0	0	0	0	0	0	2	0	0	0	0	51	0
ASV268	0	0	0	0	0	0	0	12	0	1	10	0	0	0	0	0	0	0	0	0	0	0	0	0	0	0	0	0	0	0	0	0	0	0	0	0	0	0	0	0	0	0	0	8	0	0	0	0	0
ASV269	1	15	0	7	0	26	19	3	2	0	7	28	0	5	0	22	1	2	10	15	2	2	9	9	4	1	64	0	24	22	1	0	6	0	57	304	68	3	0	13	23	4	0	4	3	0	0	4	9
ASV270	0	0	0	0	0	0	1	4	0	0	4	0	0	2	0	0	0	0	0	0	0	1	1	0	0	0	0	0	0	0	0	3	0	0	3	0	3	0	0	0	0	0	0	0	0	10	0	0	0
ASV271	0	5	0	0	0	0	0	0	2	0	0	2	2	0	3	4	0	0	0	0	0	2	1	10	0	0	0	4	5	0	0	7	0	0	0	0	0	6	0	0	2	2	0	1	3	0	0	0	0
ASV272	0	0	53	0	0	0	0	0	0	5	0	0	0	0	35	0	0	0	0	0	33	0	35	0	0	0	0	0	0	0	0	0	0	0	0	0	0	0	0	0	0	0	0	0	0	0	0	0	0
ASV273	0	0	0	0	0	0	0	0	0	0	0	0	0	0	0	0	0	0	0	0	0	0	0	0	0	0	0	0	0	0	0	0	0	0	0	0	0	0	0	0	0	0	0	0	0	0	0	0	0
ASV274	0	0	0	0	0	0	0	0	0	0	0	30	0	0	0	0	0	0	0	0	0	0	3	0	0	0	0	0	13	1	0	0	0	5	0	0	0	3	0	0	0	0	0	0	0	0	0	0	0
ASV275	0	6	0	0	0	0	0	0	0	0	0	0	0	0	6	9	3	0	0	0	0	0	0	0	0	0	0	0	0	2	0	0	0	0	0	0	0	0	0	8	0	0	3	0	0	0	0	0	0
ASV276	0	0	0	0	0	0	0	0	0	0	0	0	0	0	0	0	0	0	0	0	0	0	0	0	0	0	0	0	0	0	0	0	0	0	0	0	0	0	0	0	0	0	0	0	0	0	0	0	0
ASV277	0	0	0	0	0	0	0	0	0	0	0	0	0	0	0	0	0	0	0	0	0	0	0	0	0	0	0	0	0	0	0	0	0	0	0	0	0	0	0	0	0	0	0	0	0	0	0	0	0
ASV278	10	0	0	2	0	8	6	12	0	4	0	9	15	1	0	1	3	9	12	1	6	21	7	0	41	7	3	0	0	32	0	26	25	22	0	1	0	20	1	5	0	0	9	1	0	8	0	4	10
ASV279	0	0	0	0	0	0	0	0	0	0	0	0	0	0	0	0	0	0	0	0	0	0	0	0	0	0	2	0	0	0	0	0	0	0	0	0	0	0	0	0	0	0	0	0	0	0	0	0	0
ASV280	0	0	0	0	0	0	0	0	0	0	0	0	0	0	0	0	0	0	0	0	0	0	0	0	0	0	0	0	0	0	0	0	0	0	0	0	0	0	0	0	0	0	0	0	0	0	0	0	0
ASV281	0	0	0	143	0	0	0	0	0	5	0	30	0	0	0	0	0	0	0	0	0	0	0	0	0	6	0	20	0	0	0	0	0	0	0	0	0	0	0	0	0	0	0	0	0	0	0	0	0
ASV282	0	0	0	0	0	0	0	0	0	0	0	0	0	0	0	0	0	0	0	0	0	0	0	0	4	0	0	0	0	0	0	0	0	0	0	0	0	0	0	0	0	0	0	0	0	0	0	0	0
ASV283	0	0	0	0	0	10	14	0	0	0	0	0	53	0	0	0	45	18	0	0	0	29	0	38	31	0	0	0	7	6	0	0	0	18	8	0	0	6	48	11	0	0	118	39	0	0	0	0	0
ASV284	0	0	0	0	0	0	0	0	0	0	0	17	0	0	0	0	0	0	0	0	0	0	1	0	0	0	0	0	0	0	0	0	0	0	0	0	0	5	0	0	0	0	0	0	0	0	0	0	0
ASV285	0	0	0	0	0	0	0	0	0	0	0	0	0	0	0	0	0	0	0	0	0	0	0	0	0	0	0	0	0	0	0	0	0	0	0	0	0	0	0	0	0	0	0	0	0	0	0	0	0
ASV286	0	0	0	0	0	0	0	0	0	0	0	0	0	0	3	0	0	0	0	0	0	0	1	0	2	0	0	0	0	3	0	0	0	0	0	4	0	0	0	0	0	0	0	0	7	0	0	0	0
ASV287	0	0	0	0	0	0	0	0	0	0	0	0	0	0	0	0	0	0	0	0	0	0	0	0	0	0	0	0	0	0	0	0	0	0	0	0	0	0	0	0	0	0	0	0	0	0	0	0	0
ASV288	0	0	0	0	0	0	1	0	0	0	0	8	0	0	0	0	0	0	0	0	0	0	0	0	0	0	0	0	0	0	0	0	0	0	0	0	0	0	0	22	0	0	0	0	0	0	0	0	0
ASV289	0	0	0	0	0	12	12	15	23	0	0	0	0	61	0	0	0	0	0	0	0	0	0	0	0	0	0	0	0	0	0	0	0	0	0	0	0	0	37	0	0	0	5	0	0	0	0	0	43
ASV290	0	0	0	0	0	0	0	0	0	0	0	0	0	0	0	0	0	0	0	0	19	0	0	0	0	0	0	0	0	0	0	0	0	0	0	0	0	0	0	0	0	0	0	0	0	0	0	0	0
ASV291	0	0	0	0	0	0	0	0	0	0	0	0	0	0	0	0	0	0	0	0	0	0	0	0	0	0	0	0	0	0	0	0	0	0	0	0	0	0	0	0	0	0	0	0	0	0	0	0	0
ASV292	0	5	0	0	0	0	0	0	0	0	0	0	0	0	0	0	0	0	0	0	0	0	0	0	0	0	20	0	0	0	0	0	0	0	0	0	0	0	0	0	0	0	0	0	2	0	0	0	0
ASV293	0	0	0	0	0	0	0	0	0	0	0	0	0	3	0	0	0	0	0	0	0	0	0	0	0	0	0	0	0	0	0	0	0	0	0	0	0	0	0	0	0	0	0	0	22	0	0	0	0
ASV294	0	0	0	0	0	2	0	0	0	0	0	0	0	0	0	4	0	0	0	0	0	0	0	0	0	0	0	0	0	0	0	0	0	0	0	3	0	0	0	0	0	0	0	0	3	0	0	0	0
ASV295	0	0	0	0	0	0	0	0	0	0	0	0	0	0	0	0	0	0	0	0	0	1	0	0	0	0	0	0	0	0	0	0	0	0	0	0	0	0	0	0	0	0	0	0	0	0	0	0	0
ASV296	0	0	0	0	0	0	0	9	1	32	0	2	0	23	106	0	16	15	0	0	17	5	1	2	0	92	0	0	112	0	19	5	0	8	0	0	0	0	17	0	0	0	4	24	0	44	0	0	0
ASV297	0	0	0	5	0	0	0	0	0	2	0	21	15	0	0	0	22	0	0	0	6	16	0	0	0	63	0	0	5	31	0	0	52	87	20	7	1	4	0	13	0	0	5	10	0	12	0	0	0
ASV298	0	0	2	2	0	0	0	0	0	0	0	0	0	0	0	0	0	0	0	0	0	0	0	0	0	0	0	0	0	0	0	0	0	0	0	0	0	0	0	0	0	0	0	0	0	0	0	0	0
ASV299	0	0	0	0	0	0	0	0	0	0	0	0	0	0	0	0	0	0	0	0	0	0	0	0	0	0	0	0	0	0	0	0	0	0	0	0	0	0	0	0	0	0	0	0	0	0	0	0	0
ASV300	0	0	0	0	0	0	0	0	0	0	0	0	0	0	0	0	0	0	0	0	0	0	0	0	0	0	0	0	0	0	0	1	0	0	0	0	0	0	0	0	0	0	0	0	0	0	0	0	0
ASV301	0	395	0	0	175	265	190	29	22	0	2	10	6	0	0	22	109	0	62	206	14	260	174	0	0	0	61	5	0	2	0	0	4	0	0	9	0	5	10	5	44	3	7	0	5	0	151	2	0
ASV302	0	1	0	9	7	6	5	6	2	4	2	5	3	10	4	0	4	2	0	3	4	2	1	12	2	0	1	0	0	0	0	5	0	5	0	0	0	6	0	0	11	4	0	0	0	3	10	0	5
ASV303	0	0	0	0	0	0	0	0	0	0	0	0	0	0	0	0	0	0	0	0	0	0	0	0	0	0	0	0	0	0	0	0	0	0	0	0	0	0	0	0	0	0	0	0	0	0	0	0	0
ASV304	0	0	2	12	0	0	0	44	0	15	79	0	0	70	0	3	4	0	10	0	3	29	0	0	18	111	83	0	0	0	0	0	5	22	0	10	11	3	0	0	0	0	0	0	0	1	0	18	3
ASV305	0	0	5	0	0	0	0	0	0	0	0	0	0	0	0	2	0	0	0	0	0	0	0	0	0	0	0	0	0	0	0	0	0	0	0	12	0	0	0	0	0	0	0	0	0	0	0	0	0
ASV306	0	0	0	0	0	0	0	0	0	0	0	0	0	0	0	0	0	0	0	0	0	0	0	4	0	0	0	0	6	0	0	0	0	0	0	0	0	0	0	0	6	0	7	16	0	0	0	0	0
ASV307	0	0	0	0	0	0	0	0	0	0	0	0	0	0	0	0	0	0	0	0	0	0	0	0	0	0	0	0	0	0	19	4	0	0	0	0	0	0	0	0	0	0	0	0	0	0	0	0	0
ASV308	0	0	0	0	0	0	1	0	0	2	0	0	0	3	0	0	0	0	0	1	0	0	0	4	0	0	2	0	0	0	0	1	0	0	4	1	4	1	0	2	3	0	0	0	0	0	0	0	0
ASV309	0	0	5	0	0	0	0	0	0	0	0	0	0	0	0	1	0	0	0	0	0	0	0	0	0	0	1	0	0	0	0	0	0	0	0	5	0	0	0	0	0	0	0	0	1	0	0	0	0
ASV310	0	0	0	1	0	12	20	0	0	10	2	0	0	8	0	2	0	2	0	1	0	0	22	53	0	4	1	0	0	0	0	0	2	0	42	5	0	21	45	0	1	0	3	0	3	0	0	0	6
ASV311	0	0	0	0	0	0	4	0	2	2	0	2	0	2	0	0	2	0	0	3	0	0	0	0	0	0	3	0	0	5	0	0	0	0	0	1	0	1	0	3	5	0	0	0	3	0	0	4	0
ASV312	0	0	0	0	0	0	0	0	0	0	0	0	0	0	0	0	0	0	0	0	0	0	0	0	0	0	0	0	0	0	0	0	0	0	0	0	0	0	0	0	0	0	0	0	0	0	0	0	0
ASV313	0	0	0	0	0	0	2	0	0	0	0	0	0	8	0	0	0	0	0	22	0	0	0	0	0	1	0	0	0	0	0	0	0	0	0	14	0	0	0	0	4	0	2	0	0	0	0	0	0
ASV314	0	0	0	0	0	0	0	0	0	0	0	0	0	0	0	0	0	0	0	0	0	0	0	0	0	0	0	0	0	0	0	0	0	0	0	0	0	0	0	0	0	0	0	0	0	0	0	0	0
ASV315	0	0	0	0	0	0	0	0	0	0	0	0	0	0	0	0	0	0	0	0	0	3	0	0	0	0	0	51	0	0	0	0	0	0	0	0	0	0	0	0	0	0	0	0	0	0	0	0	0
ASV316	0	0	0	0	0	0	0	0	0	0	0	0	0	0	0	0	0	0	0	0	0	0	0	0	0	0	0	0	0	0	0	0	0	0	0	0	0	0	0	0	0	0	0	0	0	0	0	0	0
ASV317	0	0	0	0	0	0	0	0	0	0	0	0	0	0	0	0	0	0	0	0	0	0	0	2	0	0	0	0	0	0	0	0	0	0	0	0	0	0	0	0	0	0	0	0	0	0	0	0	0
ASV318	0	0	0	0	0	0	0	0	0	0	0	0	0	0	0	0	0	0	0	0	0	0	0	0	0	0	0	0	0	0	0	0	0	0	0	0	0	60	0	0	0	0	0	0	0	0	0	0	0
ASV319	0	0	0	0	0	0	0	0	0	0	0	0	0	0	0	0	0	0	0	0	0	0	0	0	0	0	0	0	0	0	0	0	0	0	0	0	0	0	0	0	0	0	0	0	0	0	0	0	0
ASV320	0	0	0	3	0	0	0	0	0	0	9	0	0	0	0	0	0	0	0	0	0	0	0	0	0	8	0	0	0	0	0	0	0	0	0	0	0	0	0	0	0	0	0	0	0	0	0	0	0
ASV321	0	0	1	0	0	0	0	0	0	0	0	0	0	0	0	0	0	0	0	0	2	0	2	0	0	0	0	0	0	50	0	0	0	0	0	0	0	0	0	0	0	0	0	0	0	0	0	0	0
ASV322	1195	297	35	46	7	95	107	409	562	9	0	389	131	0	3	19	124	187	483	41	54	134	71	161	175	207	41	30	23	17	0	1028	552	102	288	46	0	194	228	6	13	11	13	237	0	430	89	685	2313
ASV323	0	0	0	0	0	0	0	0	0	0	0	0	0	0	0	0	0	0	0	0	0	0	0	0	0	0	0	0	0	0	0	0	0	0	0	0	0	0	0	0	0	0	0	0	0	0	0	0	0
ASV324	0	0	0	0	0	0	0	0	0	0	0	0	0	0	0	0	0	0	0	0	0	0	0	0	0	0	0	0	0	0	0	0	0	0	0	0	0	0	0	0	0	0	0	0	0	0	0	0	0
ASV325	0	0	0	0	0	0	0	0	0	0	0	0	0	0	0	0	0	0	0	0	0	0	0	0	0	0	0	0	0	0	0	0	0	0	0	0	0	0	0	0	0	0	0	0	0	0	0	0	0
ASV326	0	0	35	0	0	0	0	0	0	0	0	0	0	0	0	0	0	0	0	0	0	0	52	0	0	0	0	0	0	0	0	0	0	0	0	0	0	0	0	0	0	0	0	0	0	0	0	0	17
ASV327	0	0	0	0	0	0	0	0	0	0	0	0	0	0	0	3	0	0	0	0	0	0	0	0	0	0	0	218	0	0	0	0	0	0	0	0	0	2	0	0	0	0	0	0	0	0	0	0	0
ASV328	0	0	0	4	0	0	2	5	0	0	1	0	0	2	0	2	0	0	0	0	0	0	0	0	0	0	19	0	0	0	0	1	0	0	0	1	0	0	0	2	0	0	0	0	4	0	0	3	0
ASV329	0	0	0	0	0	2	0	0	3	0	0	0	0	0	0	0	0	0	0	0	0	0	0	0	0	0	0	0	0	1	0	0	0	0	0	0	0	0	0	0	0	0	0	0	0	0	0	1	0
ASV330	0	0	0	0	0	0	0	2	0	0	0	0	4	0	0	0	0	0	0	0	0	0	0	0	0	0	0	0	47	0	0	0	0	0	0	0	0	0	0	3	0	0	0	0	0	0	0	0	0
ASV331	0	0	9	0	0	0	0	0	0	0	0	70	0	0	0	1	0	0	0	0	0	0	11	0	0	0	0	0	0	0	0	0	0	0	0	2	0	0	0	0	0	0	0	0	0	0	0	0	0
ASV332	0	0	0	0	0	0	0	0	0	0	0	0	0	0	44	0	0	0	0	0	0	0	0	0	0	0	0	0	0	0	0	0	0	0	0	0	0	0	0	0	0	0	0	0	0	0	0	0	0
ASV333	0	0	0	0	0	0	0	0	0	0	0	0	0	0	0	0	0	0	0	0	0	0	18	0	0	0	0	0	0	0	0	0	0	0	0	0	0	0	0	0	0	0	0	0	0	0	0	0	0
ASV334	0	0	0	0	0	0	0	0	0	0	0	0	2	0	0	0	0	0	0	0	0	0	0	0	0	0	0	0	0	0	0	0	0	0	0	0	0	0	0	0	0	0	0	0	0	0	0	0	0
ASV335	0	0	153	0	0	184	162	0	0	0	500	70	0	0	63	2	259	0	71	0	0	0	0	0	0	0	0	0	9	0	0	0	0	187	0	0	56	498	0	0	1101	0	0	0	0	0	0	0	342
ASV336	0	0	0	0	0	0	0	0	0	0	0	0	0	0	0	0	0	0	0	0	0	0	0	0	0	0	0	0	0	0	0	0	0	0	0	0	0	0	0	0	0	0	0	0	0	0	0	0	0
ASV337	0	0	0	0	0	0	0	3	0	0	8	0	0	5	0	0	0	0	7	13	0	1	0	0	0	0	0	0	0	0	0	0	0	0	0	0	0	0	0	0	0	0	0	3	0	0	13	0	0
ASV338	0	0	0	0	0	0	0	0	0	0	0	0	0	0	0	0	0	0	0	0	0	0	0	0	0	0	0	0	0	0	0	0	0	0	0	0	0	0	0	0	0	0	0	0	0	1	0	0	5
ASV339	0	0	0	0	0	0	0	0	0	0	0	0	0	0	0	0	0	0	0	0	0	0	0	0	0	0	0	0	0	0	0	0	0	0	0	0	0	0	0	0	0	0	0	0	0	0	0	0	0
ASV340	0	0	0	0	0	0	0	0	0	0	0	0	0	0	0	0	0	0	0	0	0	0	5	0	0	0	0	0	0	0	0	0	0	0	0	0	0	0	0	0	0	0	0	0	0	0	0	0	0
ASV341	0	1	0	1	0	0	0	0	0	0	0	0	0	0	0	0	0	0	0	0	0	0	0	0	0	7	0	0	3	0	0	0	0	0	0	0	0	0	0	0	0	0	0	0	0	0	0	0	0
ASV342	0	0	2	5	0	0	0	0	0	2	0	0	0	0	0	2	0	0	0	0	0	0	1	0	0	28	0	0	2	3	0	0	0	10	0	0	2	0	0	0	0	0	0	0	0	0	1	0	0
ASV343	311	12	9	36	0	72	105	3	78	17	0	20	0	14	0	225	88	296	37	2	2	10	163	295	128	23	2	0	210	35	161	19	8	24	257	56	7	33	5	21	42	103	59	5	0	36	0	3	103
ASV344	0	0	0	14	24	42	44	1	74	27	0	4	10	0	1	1	41	5	19	0	0	0	15	3	5	68	0	1	54	134	3	0	0	115	0	53	227	23	4	42	2	2	21	6	176	6	0	83	11
ASV345	0	0	0	0	0	0	0	0	238	0	14	0	0	0	0	0	0	0	0	0	28	0	0	0	0	88	0	0	0	0	2	0	0	0	0	0	0	0	0	0	0	0	0	0	0	21	0	0	0
ASV346	77	0	0	20	0	30	27	0	12	3	0	0	7	0	22	0	11	3	0	0	0	0	0	0	0	46	0	16	1	0	0	0	3	12	0	13	0	6	11	0	19	0	0	0	0	8	3	0	17
ASV347	0	0	0	0	0	0	0	1	0	0	0	12	0	0	1	2	0	0	0	0	0	0	0	0	0	0	0	0	0	0	0	0	0	0	0	6	0	0	0	0	0	0	0	0	0	0	0	0	0
ASV348	3	0	14	0	0	4	3	0	0	0	1	0	0	0	0	0	0	0	0	0	4	0	3	56	0	21	0	0	0	2	0	0	0	0	0	0	0	4	0	10	0	0	71	0	0	0	0	0	0
ASV349	0	0	7	0	0	0	0	2	0	0	0	0	0	0	0	0	0	0	0	0	0	0	0	0	0	0	0	0	0	8	0	0	0	0	0	0	0	0	0	0	0	0	0	0	0	0	0	0	0
ASV350	0	0	0	0	0	0	0	0	0	0	0	23	0	0	0	3	0	0	0	0	0	0	0	0	0	0	0	0	0	0	0	0	0	0	0	0	0	0	0	0	0	0	18	0	0	7	0	0	0
ASV351	0	0	0	0	0	0	0	0	0	0	0	0	0	0	0	0	0	0	0	0	0	0	0	0	0	0	0	0	0	0	0	0	0	0	0	0	0	0	0	0	0	0	0	0	0	0	0	0	0
ASV352	0	0	0	0	0	0	0	0	0	0	0	0	0	0	0	0	0	0	0	0	0	0	0	0	0	0	0	0	0	0	0	0	0	0	0	0	0	0	0	0	0	0	0	0	3	0	0	0	0
ASV353	0	0	0	0	0	0	0	0	0	0	0	0	0	0	0	0	0	0	0	0	0	0	0	0	0	0	0	0	0	0	1	1	0	0	0	0	0	0	0	0	0	0	0	0	0	0	0	0	0
ASV354	69	0	0	6	0	83	107	27	38	0	16	0	15	15	14	0	26	13	0	12	24	4	5	6	0	4	0	1	0	0	0	6	55	3	193	8	7	0	0	0	0	20	0	9	0	0	0	0	0
ASV355	0	0	0	0	0	0	0	0	0	0	0	0	0	0	0	0	0	0	0	0	0	0	0	0	0	0	0	0	0	0	52	6	0	0	0	0	0	0	0	0	0	0	0	0	0	0	0	0	0
ASV356	0	0	18	0	0	0	0	0	0	0	0	0	0	0	0	0	0	1	0	0	0	0	1	0	0	0	0	0	0	0	6	9	0	0	0	0	0	0	6	0	9	0	7	0	0	0	0	0	0
ASV357	0	0	0	0	0	0	0	0	0	0	0	0	0	0	0	0	0	0	0	0	0	0	0	0	0	0	0	0	0	0	0	0	0	0	0	0	0	0	0	0	0	0	0	0	0	0	0	0	0
ASV358	0	0	0	0	0	0	0	0	0	0	0	0	0	0	0	0	0	0	0	0	0	0	0	0	0	4	0	0	0	0	0	0	0	0	0	0	24	0	0	0	0	0	0	0	0	0	0	0	0
ASV359	0	0	0	0	0	22	22	0	0	5	0	0	0	0	0	10	0	0	0	0	0	0	2	0	0	0	0	0	0	0	0	0	0	0	0	0	0	0	0	2	0	0	2	0	1	0	0	0	0
ASV360	284	84	7	72	231	61	87	306	329	112	18	0	38	327	5	191	37	76	137	128	0	19	5	10	24	102	17	38	19	0	5	276	252	5	206	19	4	8	32	3	166	33	68	62	7	9	0	0	11
ASV361	0	0	0	0	0	0	0	0	0	0	0	0	0	0	5	0	0	0	0	0	0	0	3	0	0	0	0	0	0	0	0	0	0	0	0	0	0	0	0	0	0	0	0	0	0	0	0	0	0
ASV362	0	0	0	0	0	0	0	0	0	0	0	0	0	0	0	0	0	0	0	0	0	0	0	0	0	0	0	0	0	4	0	0	0	0	0	5	20	0	0	0	0	0	0	0	0	0	0	0	0
ASV363	0	0	0	19	101	14	6	0	213	0	0	0	0	22	0	773	60	143	1	15	0	111	0	0	390	1352	0	834	0	0	0	34	0	77	0	17	0	68	552	34	0	453	35	0	2023	91	0	28	0
ASV364	0	0	0	0	0	0	0	0	0	0	0	0	0	0	0	0	0	0	0	0	0	0	0	0	0	0	0	0	0	0	0	0	0	0	0	0	0	0	0	0	0	0	0	0	0	0	0	0	0
ASV365	0	0	0	0	0	0	0	0	0	0	0	0	0	0	0	0	0	0	0	0	0	0	3	0	0	6	0	0	0	0	0	0	0	0	0	0	0	0	0	0	0	0	49	0	0	0	0	0	0
ASV366	0	0	0	0	0	0	0	0	139	0	0	0	0	0	0	0	0	0	0	0	0	0	0	0	0	0	0	0	0	0	0	0	0	0	0	0	0	0	0	0	0	0	0	0	0	0	0	0	0
ASV367	0	0	0	0	0	0	0	0	0	0	0	0	0	0	0	0	0	0	0	0	0	0	0	0	0	0	0	0	0	0	0	0	0	0	0	0	0	0	0	0	0	0	0	0	0	0	0	0	0
ASV368	0	0	95	0	0	0	0	0	0	0	0	0	0	0	0	0	0	0	0	0	41	0	14	0	0	0	0	0	0	0	0	0	0	0	0	0	0	5	0	0	0	0	0	0	0	0	0	69	0
ASV369	0	0	13	0	0	5	5	0	0	0	0	3	0	0	7	0	0	0	0	0	0	0	1	0	0	0	0	0	0	1	0	0	0	0	0	40	0	0	0	0	0	0	0	2	0	0	0	0	4
ASV370	0	0	0	0	0	0	0	0	0	0	0	0	0	0	0	0	0	0	109	0	0	0	0	0	0	0	0	0	0	0	0	0	0	0	0	0	0	0	0	0	0	0	0	0	0	0	0	0	0
ASV371	0	0	0	0	2	0	0	0	0	0	0	0	0	0	0	0	0	0	0	0	0	0	0	0	0	0	0	0	0	1	0	0	0	0	0	3	0	0	0	0	0	0	0	0	0	0	0	0	0
ASV372	0	0	561	334	0	24	26	422	143	166	0	0	0	0	0	0	275	22	0	0	979	0	450	0	0	2042	0	0	187	0	266	0	147	492	0	78	703	103	0	0	0	0	997	0	1	541	0	570	0
ASV373	0	0	0	19	0	3	1	0	0	0	0	0	0	54	0	0	0	0	0	0	0	0	0	0	0	11	25	0	0	0	0	0	0	0	0	37	0	0	0	0	0	7	0	10	321	0	0	3	0
ASV374	0	0	0	0	0	0	0	0	0	0	0	0	0	0	0	0	0	0	0	0	0	0	0	0	0	0	0	0	0	0	0	0	0	0	0	0	0	0	0	0	0	0	0	0	0	0	0	0	0
ASV375	493	12	29	50	293	226	236	55	119	66	489	0	300	50	23	10	25	15	13	407	104	11	37	178	1316	31	0	15	140	53	8	242	166	32	0	112	357	11	253	24	125	60	2	11	53	135	658	50	365
ASV376	1	7	0	0	2	3	0	0	0	0	0	0	0	0	5	0	0	0	0	0	1	0	0	8	0	0	22	0	0	0	0	1	0	0	66	0	0	3	2	0	2	0	2	0	0	0	0	0	0
ASV377	0	0	0	0	0	0	0	0	0	0	0	0	0	0	0	44	0	0	0	0	0	0	0	0	0	0	0	0	0	3	0	0	0	0	0	0	0	0	0	0	0	0	0	0	0	0	0	0	0
ASV378	0	0	0	0	0	0	0	0	0	0	0	0	0	0	0	0	0	0	0	0	0	0	0	0	0	0	0	0	0	0	0	0	0	0	0	0	0	0	0	0	0	0	0	0	0	0	0	0	0
ASV379	0	0	0	0	0	0	0	0	0	0	0	0	0	0	0	0	0	0	0	0	0	0	0	0	0	0	0	0	0	0	0	0	0	0	0	2	0	0	0	0	0	0	0	0	0	0	0	0	0
ASV380	0	0	0	0	0	0	0	1	0	0	0	0	0	0	0	0	0	0	0	0	2	0	0	0	0	0	0	0	0	0	0	0	0	2	0	0	0	0	0	0	3	0	0	0	0	0	0	0	0
ASV381	244	723	735	382	514	306	377	992	448	44	272	0	257	293	58	292	50	176	66	185	112	414	7	101	20	245	626	162	151	9	4	396	64	27	140	43	135	19	83	17	677	349	63	223	41	26	95	40	85
ASV382	0	0	0	0	0	0	0	0	0	0	0	0	0	0	0	0	0	0	0	0	0	0	0	0	0	0	0	0	0	0	0	28	0	0	0	81	0	0	0	3	0	0	0	0	0	0	0	0	0
ASV383	0	0	0	0	0	0	0	0	0	0	0	0	0	0	3	0	0	0	0	0	0	0	0	0	0	0	0	0	0	0	0	0	0	0	0	0	0	1	0	0	0	0	0	0	5	0	0	0	0
ASV384	36	0	583	0	134	28	31	0	1382	78	0	86	0	0	155	0	129	0	125	0	70	30	41	0	324	0	263	49	41	0	34	63	5	72	3	0	33	43	54	61	79	72	20	39	20	0	71	56	0
ASV385	0	0	0	0	0	72	116	0	0	0	0	0	0	0	208	0	23	0	0	0	0	0	0	0	0	0	0	0	0	0	0	0	0	0	0	0	0	0	0	0	0	0	0	0	0	0	0	0	0
ASV386	0	0	0	0	0	0	0	0	0	0	1	5	0	5	0	0	0	0	0	0	0	0	0	4	6	4	0	0	0	0	0	0	0	0	0	0	0	0	0	0	0	0	0	0	0	0	0	0	0
ASV387	36	0	0	0	0	0	0	0	0	0	0	0	0	0	0	0	0	0	0	0	0	18	0	0	0	0	0	0	0	0	0	0	0	0	0	0	0	0	0	0	0	0	0	0	0	0	0	0	0
ASV388	0	8	0	0	0	1	5	1	0	1	0	9	0	0	3	0	2	0	3	1	8	4	0	0	5	0	14	2	5	2	0	0	0	0	0	9	9	2	0	0	0	0	0	0	10	0	0	0	0
ASV389	0	0	20	0	0	0	0	0	0	0	0	0	0	0	84	0	0	0	0	0	0	0	3	0	0	0	0	0	0	18	0	0	0	0	0	0	0	0	0	0	0	0	1	0	0	0	0	0	0
ASV390	0	0	0	0	0	0	0	0	0	0	0	0	0	0	86	0	4	0	0	0	0	0	0	0	0	0	0	0	0	0	0	0	0	0	0	0	0	0	0	0	0	0	0	0	0	0	0	0	1
ASV391	0	0	0	0	0	0	0	0	0	0	0	0	0	0	0	3	0	0	0	0	0	0	0	0	0	0	0	0	0	0	0	0	0	0	0	0	0	0	0	0	0	0	0	0	0	0	0	0	0
ASV392	62	16	0	14	12	12	0	0	46	28	2	0	0	12	0	11	0	0	12	15	0	11	9	0	6	2	167	3	31	0	0	145	24	0	27	4	35	11	0	0	7	13	7	0	0	8	0	0	7
ASV393	0	0	0	0	0	0	0	0	0	0	0	0	0	0	0	29	0	0	0	0	0	0	0	0	0	0	0	0	0	0	0	0	0	0	0	0	0	0	0	0	0	0	0	0	0	0	0	0	0
ASV394	0	0	3	4	0	0	0	0	4	0	3	1	0	0	0	0	1	0	0	0	0	0	2	3	0	19	0	0	5	2	0	0	2	2	0	0	0	0	0	0	0	0	0	0	0	0	0	0	0
ASV395	0	0	0	0	0	0	0	6	0	0	0	0	0	0	0	0	0	0	0	0	0	0	0	0	0	0	0	0	0	0	0	0	0	0	0	0	0	0	0	0	0	0	0	0	0	0	0	0	0
ASV396	9	0	6	0	0	0	0	0	23	0	0	1	0	25	0	6	5	3	0	0	17	1	0	0	3	0	0	0	0	0	0	0	23	0	0	0	0	0	0	0	12	0	0	8	0	0	0	13	0
ASV397	0	13	0	0	0	0	0	0	0	0	0	0	0	0	0	0	0	0	0	0	0	0	0	0	0	0	0	0	0	0	0	0	0	0	0	0	0	0	0	0	0	0	0	0	11	0	0	0	0
ASV398	2	2	0	3	4	1	4	2	0	0	5	3	0	2	0	0	0	0	3	7	1	0	0	2	4	1	9	3	0	0	0	0	0	0	0	42	0	3	6	0	0	1	0	0	0	0	0	0	0
ASV399	0	0	0	0	0	0	0	0	0	0	0	0	0	0	0	0	0	0	0	0	0	0	0	0	0	0	0	0	0	0	0	0	0	0	0	0	0	0	0	0	0	0	0	0	0	0	0	0	0
ASV400	0	0	0	0	0	0	0	0	0	0	0	0	0	0	0	0	0	0	0	0	0	0	0	0	0	0	0	0	0	324	0	0	0	0	0	0	0	0	0	0	0	0	0	0	0	0	0	0	0
ASV401	0	0	0	0	0	0	0	0	0	0	0	0	0	0	0	2	0	0	0	0	0	0	0	0	0	0	0	0	0	0	0	2	0	0	0	0	0	0	0	0	0	0	0	0	0	0	0	0	0
ASV402	0	0	0	0	0	0	0	0	0	0	0	13	0	0	0	0	0	0	2	2	0	0	0	0	33	0	0	0	2	0	0	0	0	3	0	0	0	5	2	0	2	0	0	0	0	0	0	0	0
ASV403	0	0	0	0	0	0	0	0	0	0	0	0	0	0	0	0	0	5	0	0	0	0	4	0	0	0	0	0	11	0	0	15	0	0	0	0	0	0	0	0	0	0	0	0	0	0	0	0	0
ASV404	0	0	0	0	0	0	0	0	0	0	0	0	0	0	0	0	0	0	0	0	0	0	0	0	0	0	0	0	0	0	0	0	0	0	0	0	0	0	0	0	0	0	7	0	0	0	0	0	0
ASV405	0	12	6	4	0	0	4	0	6	6	0	0	0	0	4	0	1	0	12	0	2	2	7	0	0	3	0	0	0	0	0	0	0	0	0	7	0	0	0	0	0	0	2	0	0	0	0	0	0
ASV406	4	8	0	7	0	0	0	0	36	0	15	0	38	5	0	0	0	5	46	0	7	2	18	0	0	14	0	0	12	23	9	25	4	0	26	12	0	0	0	0	0	78	0	0	0	9	0	0	0
ASV407	0	0	0	0	0	0	0	0	0	0	0	0	0	0	0	0	0	0	0	0	0	0	0	0	0	0	0	0	0	0	0	0	0	0	0	0	0	0	0	0	0	0	0	0	0	0	0	0	0
ASV408	0	0	0	0	0	0	0	0	0	2	0	0	0	0	0	0	0	0	0	0	1	0	0	0	0	7	0	0	0	0	0	0	0	0	0	0	0	0	0	0	0	0	0	0	0	1	0	0	0
ASV409	0	0	0	0	0	0	0	0	0	0	0	0	0	0	0	0	0	0	0	0	5	0	0	0	0	0	0	0	0	0	0	0	0	0	0	0	0	10	0	0	0	0	0	0	0	0	0	0	0
ASV410	0	0	0	0	0	0	0	0	0	0	0	0	0	0	0	0	54	0	0	0	25	0	0	0	0	0	0	0	0	0	0	0	0	0	0	0	0	0	0	0	0	0	1	0	0	0	0	0	0
ASV411	0	0	0	0	0	0	0	0	0	0	0	2	0	0	0	0	0	0	0	0	0	0	0	0	0	2	0	0	0	0	0	0	0	0	0	0	0	0	0	0	0	0	0	0	0	0	0	0	0
ASV412	0	0	0	0	0	0	0	0	0	0	0	0	0	0	0	0	0	0	0	0	4	0	3	0	0	0	0	0	0	0	0	0	0	0	0	0	38	0	0	0	0	0	0	0	0	0	0	0	0
ASV413	0	0	0	0	0	0	0	0	0	0	0	0	134	0	0	0	0	0	0	0	0	0	0	0	0	0	0	0	0	0	0	0	0	0	0	0	0	0	60	0	0	0	0	0	0	0	0	0	0
ASV414	0	0	0	0	0	0	0	0	0	0	0	0	0	0	0	0	0	0	0	0	0	0	0	0	0	0	0	0	0	0	0	0	0	0	0	0	0	0	0	0	0	0	0	0	0	0	0	0	0
ASV415	49	0	0	0	0	0	0	0	0	0	0	0	0	0	108	0	0	0	31	0	0	0	13	99	0	0	15	0	0	17	5	0	12	145	0	0	0	0	0	0	0	94	0	0	0	0	0	0	0
ASV416	0	0	361	0	0	0	0	0	0	0	0	0	0	0	209	0	0	0	0	0	56	0	24	0	0	0	0	0	0	0	0	0	0	0	0	0	0	0	0	0	0	0	0	0	0	0	0	0	0
ASV417	0	0	0	0	0	0	0	0	0	0	0	0	0	0	0	0	0	0	0	0	0	0	0	0	0	0	0	0	0	0	0	0	0	0	0	0	0	0	0	0	0	0	0	0	0	0	0	0	0
ASV418	0	0	0	0	0	0	0	0	0	0	0	0	0	0	0	0	0	0	0	0	0	0	0	0	0	0	0	0	0	0	0	0	0	0	0	0	0	7	0	0	0	0	0	0	0	0	0	0	0
ASV419	0	0	2	0	0	0	0	0	0	0	0	0	0	0	0	2	0	0	0	0	1	0	7	0	0	0	10	0	0	0	0	0	0	0	0	7	32	1	0	0	0	0	0	0	23	0	0	3	0
ASV420	6	145	224	5	4	9	20	0	9	12	0	41	0	0	0	0	51	26	25	13	91	0	1	0	31	1	95	0	0	0	5	0	0	0	0	36	28	0	0	9	2	0	17	9	0	0	211	8	8
ASV421	0	0	0	0	0	0	0	0	0	0	0	0	0	0	0	0	0	0	0	0	0	0	0	0	0	0	0	0	0	0	0	0	0	0	0	0	0	0	0	0	0	0	0	0	0	0	0	0	0
ASV422	69	27	0	5	33	0	0	124	12	42	0	0	0	45	0	0	0	10	0	0	0	0	0	0	6	10	5	0	0	0	4	49	0	0	40	22	0	0	0	0	0	0	10	0	0	0	14	0	0
ASV423	0	0	0	0	0	0	0	0	0	0	0	0	0	0	0	0	0	0	0	0	0	0	0	0	0	0	0	0	0	0	0	0	0	0	0	0	0	0	0	0	0	0	0	0	0	0	0	0	0
ASV424	0	0	0	0	0	0	0	0	0	0	0	0	0	0	0	20	0	0	0	0	0	0	0	0	0	0	0	0	0	0	0	0	0	0	0	0	0	0	0	0	0	0	0	0	0	0	0	0	0
ASV425	0	2	0	1	5	6	10	39	0	0	0	6	5	44	1	3	0	0	23	88	5	8	0	3	18	0	75	69	0	4	0	0	0	11	0	16	17	2	17	4	5	19	0	7	9	0	2	0	13
ASV426	0	0	0	0	0	0	0	0	0	0	0	0	0	0	0	0	3	0	0	0	0	0	0	0	0	0	0	0	0	0	0	0	0	0	0	0	0	0	0	0	0	0	0	0	0	0	0	0	0
ASV427	0	0	0	0	0	60	73	0	0	0	0	0	0	0	0	11	0	0	0	0	2	0	0	0	0	44	0	0	0	0	0	0	4	0	0	0	0	0	0	0	0	0	0	0	0	0	0	0	0
ASV428	0	0	0	0	0	0	0	0	0	0	0	0	0	0	0	0	0	0	0	0	141	0	0	3	0	0	0	0	0	0	0	0	0	0	0	0	44	0	0	0	0	0	39	0	0	0	0	0	18
ASV429	15	10	5	47	19	0	6	0	23	85	0	8	0	0	0	4	13	11	9	0	23	16	29	0	0	33	0	8	15	14	0	9	32	16	61	0	10	6	21	36	0	14	15	0	2	0	3	5	0
ASV430	0	0	0	0	0	7	7	0	1	0	0	0	0	0	0	0	0	0	0	0	0	0	0	0	0	0	0	0	0	0	0	0	0	0	0	0	0	0	0	0	0	0	0	0	0	0	0	0	0
ASV431	0	0	0	0	0	2	4	0	0	0	0	0	0	0	0	0	0	0	0	0	0	0	0	0	0	0	0	0	0	0	0	0	0	0	0	10	0	0	0	0	0	0	0	0	0	0	0	0	0
ASV432	0	0	0	0	0	0	0	0	0	0	0	0	0	0	0	0	0	0	0	0	0	0	0	0	0	0	0	0	0	0	0	0	0	0	0	0	0	0	0	0	0	0	0	0	0	0	0	9	0
ASV433	25	10	0	8	4	37	40	0	0	38	0	0	21	31	0	0	4	5	10	0	18	3	0	0	0	56	8	13	0	0	0	0	3	2	7	2	20	0	15	0	9	29	44	5	0	0	0	10	15
ASV434	0	0	0	0	0	0	0	0	0	0	0	0	0	0	0	0	0	0	0	0	0	0	0	0	0	0	0	0	0	0	0	0	0	0	0	0	0	0	0	0	0	0	0	0	0	0	0	0	0
ASV435	0	0	0	0	0	0	0	0	0	0	0	0	0	0	0	0	0	0	0	0	0	0	0	0	0	0	0	0	0	0	0	0	0	0	0	0	0	0	0	0	0	0	0	0	0	0	0	0	1
ASV436	0	1	0	0	0	0	0	0	0	0	0	0	0	0	0	0	0	0	0	0	0	0	0	0	0	0	0	0	3	0	0	0	0	0	0	0	0	0	1	1	0	0	0	0	0	0	0	0	2
ASV437	0	0	0	0	0	0	0	0	0	0	0	0	0	0	0	3	0	0	0	0	0	0	0	0	0	0	0	0	0	0	0	0	0	0	0	5	0	0	0	0	0	0	0	0	0	0	0	0	0
ASV438	0	0	0	0	0	0	0	0	0	0	0	0	0	0	0	5	0	0	0	0	0	0	0	0	0	0	0	0	0	0	0	0	0	0	0	0	0	0	0	0	0	4	0	0	0	0	0	0	0
ASV439	0	0	362	0	0	0	0	0	8	177	0	0	0	0	366	0	0	35	0	0	502	0	7	0	0	0	0	0	110	10	8	27	4	260	0	0	8	376	0	0	0	5	145	109	0	41	46	191	56
ASV440	0	0	0	0	0	0	0	0	0	0	0	0	0	0	0	0	0	0	0	0	36	0	0	0	0	0	0	0	0	0	0	0	0	0	0	0	0	0	0	0	0	0	0	0	0	0	0	0	0
ASV441	0	0	0	0	0	0	0	0	0	0	0	0	0	0	0	0	0	0	0	0	0	0	0	0	0	0	0	0	0	0	0	0	0	45	0	0	0	0	0	0	0	0	0	0	0	0	0	0	0
ASV442	0	0	3	0	0	0	0	0	0	0	0	2	0	0	0	0	0	0	3	0	0	0	0	0	0	0	0	0	0	0	0	0	0	3	0	0	0	0	0	0	0	0	0	0	0	0	0	0	0
ASV443	0	0	0	0	0	0	0	0	0	0	0	0	0	0	3	0	0	2	0	0	0	0	0	0	0	0	0	0	3	0	0	0	1	0	0	2	2	1	0	0	0	0	0	0	0	0	0	0	0
ASV444	0	0	0	0	0	0	0	0	0	0	0	0	0	0	0	0	0	0	0	0	0	0	0	0	0	0	0	0	0	0	0	0	0	0	0	158	0	0	0	0	0	0	0	0	0	0	0	0	0
ASV445	0	0	0	0	0	0	0	0	0	0	0	0	0	0	0	0	0	0	0	0	0	0	0	0	0	0	0	0	0	0	0	0	0	0	0	0	0	0	0	0	0	0	0	0	0	0	0	0	0
ASV446	0	0	0	0	0	0	0	0	0	0	0	0	0	0	0	0	0	0	0	0	0	0	0	0	0	0	0	0	0	0	0	0	0	0	0	0	0	0	0	0	0	0	0	0	0	0	0	0	0
ASV447	0	0	0	1	0	0	1	0	0	0	0	0	0	0	0	0	0	0	0	0	0	0	0	0	0	31	0	0	0	0	0	0	0	0	0	0	0	0	0	0	0	0	0	0	0	0	0	0	0
ASV448	377	0	0	0	0	0	0	0	0	0	0	0	0	0	0	0	0	0	0	0	0	0	0	0	0	0	0	0	0	0	0	0	0	0	0	0	0	0	0	0	71	0	0	0	0	0	0	0	0
ASV449	0	0	0	0	0	0	0	0	0	0	0	0	0	0	0	0	0	0	0	0	0	0	0	0	0	0	0	0	0	0	0	0	0	0	0	0	0	0	0	0	0	0	0	0	0	0	0	0	0
ASV450	1	0	4	29	1	20	17	78	0	30	33	7	161	8	40	29	71	29	0	1	23	22	30	0	0	141	0	0	107	0	22	0	0	46	1	0	0	13	107	74	5	0	14	43	2	43	0	2	24
ASV451	0	0	0	0	0	0	0	0	0	0	0	0	0	0	0	0	0	0	0	0	0	0	0	0	0	0	0	0	0	0	0	0	0	0	0	0	214	0	0	0	0	0	0	0	0	0	0	0	0
ASV452	0	1	0	0	0	0	0	0	0	0	0	0	0	0	0	0	0	0	0	0	0	0	3	0	0	0	0	0	0	0	0	0	0	1	0	0	0	0	0	1	0	7	0	0	2	0	0	0	3
ASV453	0	0	0	0	0	0	0	0	0	0	0	0	0	0	0	0	0	0	0	0	0	0	0	0	0	0	0	0	0	0	0	0	0	0	0	1	0	0	0	0	0	0	0	0	0	0	0	0	0
ASV454	720	0	281	518	0	2511	2159	0	552	309	0	997	0	2220	234	767	1266	1247	3000	3412	573	1347	62	1968	2788	54	234	4307	222	70	173	479	92	658	1182	4	608	1418	2744	2294	0	2986	1340	0	144	3259	2043	464	1548
ASV455	0	0	0	0	0	0	0	0	0	0	0	0	0	0	0	0	0	0	0	0	0	0	0	0	0	0	0	0	0	0	0	0	0	258	0	0	0	0	0	0	0	0	0	0	0	0	0	0	0
ASV456	1	0	179	89	0	101	112	27	66	25	34	489	278	0	53	0	271	6	0	13	56	13	40	111	655	4	0	35	94	52	2	85	107	321	0	2	6	69	4	26	0	22	58	8	0	70	13	74	0
ASV457	0	0	2	0	0	0	0	1908	0	1184	0	0	0	0	6	0	0	3288	0	1	0	0	0	1	0	0	0	0	1910	0	257	3	0	0	0	0	0	0	0	0	0	0	1916	0	0	0	1608	0	0
ASV458	0	0	0	0	0	0	0	0	0	0	0	213	0	0	262	93	0	0	893	0	0	0	0	0	0	0	0	0	0	102	0	0	44	117	147	0	0	0	0	0	0	0	145	0	0	219	0	1	896
ASV459	0	0	3	0	0	0	0	0	0	91	0	0	0	0	0	0	0	6	0	0	0	0	1	15	19	6	16	0	0	0	0	0	0	0	2	7	0	8	0	0	0	0	11	6	0	0	0	0	0
ASV460	0	0	0	0	0	0	0	25	0	1	0	0	0	0	0	0	0	0	0	0	1	0	0	0	0	0	0	0	0	0	0	0	0	0	0	0	0	22	0	0	0	0	0	0	0	0	0	0	0
ASV461	88	0	10	9	14	26	58	152	182	49	24	22	24	171	0	92	3	17	0	137	30	34	5	8	25	16	44	0	11	4	23	0	32	44	0	21	10	13	19	0	61	22	0	12	4	0	1	11	12
ASV462	0	0	0	0	0	0	0	0	0	0	0	0	0	0	0	0	0	0	0	0	0	0	0	0	0	0	0	0	0	0	0	0	0	0	0	0	0	0	0	0	0	0	0	0	0	0	0	0	0
ASV463	0	0	0	0	0	0	0	0	0	0	0	0	0	0	0	0	0	0	0	0	113	0	0	0	0	0	0	0	0	0	0	0	0	0	0	0	0	0	0	0	0	0	0	0	0	0	0	0	0
ASV464	0	0	0	0	0	0	0	0	0	0	0	0	0	0	0	0	0	0	0	0	0	0	0	0	0	0	2	0	0	0	0	0	0	0	0	0	0	0	0	0	0	0	0	0	0	0	0	0	0
ASV465	0	0	0	0	0	0	0	0	0	0	0	0	0	0	0	0	0	0	0	0	0	0	22	0	0	0	0	0	0	0	0	0	0	0	0	0	0	0	0	0	0	0	0	0	0	0	0	0	0
ASV466	0	0	0	0	0	0	0	0	0	0	0	0	0	0	0	0	0	0	0	0	0	0	0	0	0	13	0	0	0	0	0	0	0	0	0	0	0	0	0	0	0	0	0	0	0	0	0	0	0
ASV467	0	0	0	0	0	0	0	0	0	0	0	0	0	0	2	1	1	0	5	0	1	0	2	0	0	0	1	0	0	6	0	0	0	0	0	14	1	0	0	0	0	0	0	0	0	0	0	0	0
ASV468	0	0	0	0	0	0	0	0	0	7	0	31	0	3	0	0	5	0	0	0	5	0	0	0	0	0	0	0	1	0	0	0	0	9	0	0	0	9	0	0	0	0	0	0	0	0	0	0	0
ASV469	0	0	0	0	0	0	0	2	1	0	0	0	2	1	0	0	0	0	0	1	0	0	0	0	0	0	0	0	0	0	0	0	0	0	0	3	0	0	0	0	0	0	0	0	0	0	0	13	0
ASV470	0	0	0	0	0	1	1	2	0	0	0	0	0	0	3	0	0	0	0	0	2	0	0	0	0	0	0	0	0	0	0	1	0	0	0	2	2	0	0	0	0	0	0	0	0	0	0	0	0
ASV471	0	0	0	0	0	0	0	0	0	0	0	0	0	0	0	0	0	0	0	0	0	0	0	0	0	0	5	0	0	0	0	0	0	0	0	3	1	0	0	0	0	0	0	0	0	0	0	0	0
ASV472	0	0	2	0	0	0	3	0	0	0	0	0	1	0	0	0	0	0	0	0	0	0	0	0	0	0	0	0	0	0	0	2	0	0	0	1	0	0	0	0	1	0	0	0	0	0	0	0	0
ASV473	0	0	0	0	0	0	0	0	0	0	13	0	0	0	0	0	0	0	0	0	0	0	0	0	0	0	0	0	0	0	0	0	0	0	0	4	0	0	0	0	0	1	0	0	0	0	0	0	0
ASV474	3	0	16	0	0	0	0	0	0	1	0	0	109	0	0	0	0	103	0	0	0	0	0	0	0	0	0	0	89	0	1	0	17	21	68	0	43	0	0	0	0	122	0	29	0	0	0	29	0
ASV475	9	0	4	48	0	2	6	0	15	0	21	43	0	0	196	0	0	0	0	0	0	0	0	0	2	20	63	0	0	16	1	0	0	9	0	0	5	31	0	71	2	2	0	0	0	0	0	62	0
ASV476	0	0	0	0	0	0	0	0	0	1	0	0	0	0	2	0	0	0	2	0	0	0	0	0	3	0	6	0	0	3	0	0	0	0	0	0	0	0	0	0	0	0	0	0	0	0	0	0	0
ASV477	0	0	0	0	0	0	0	0	0	0	0	0	0	0	0	0	0	0	0	0	0	0	25	0	0	0	0	0	0	0	0	0	0	0	0	0	0	0	0	0	0	0	0	0	0	0	0	14	0
ASV478	0	0	2	27	0	0	0	60	105	32	0	0	0	0	28	0	50	0	0	0	8	0	0	0	0	0	0	0	0	3	0	0	0	0	0	6	23	0	0	56	6	0	31	43	0	8	3	4	33
ASV479	0	0	0	0	0	0	0	68	0	86	0	0	0	0	0	0	0	0	0	0	13	0	0	0	0	0	0	0	0	0	0	0	0	0	0	0	0	0	0	0	0	0	96	0	0	0	0	0	0
ASV480	0	0	0	0	0	0	0	0	0	0	0	0	0	0	0	0	0	0	0	0	32	0	0	0	0	0	0	0	0	0	0	0	0	0	0	0	0	0	0	0	0	0	0	0	0	0	0	0	0
ASV481	0	79	0	0	8	0	0	0	0	0	0	0	0	0	0	0	0	0	123	0	1	0	0	0	0	0	0	0	0	0	0	0	0	0	0	0	0	0	0	0	0	0	0	0	0	0	0	0	0
ASV482	0	0	0	0	0	0	0	0	0	0	0	0	0	0	1	3	0	0	0	0	0	0	0	0	0	0	1	0	0	0	0	0	0	0	0	0	0	0	0	0	0	0	0	0	0	0	0	0	0
ASV483	0	0	0	0	0	0	0	0	0	0	0	0	0	0	3	0	0	6	0	0	0	0	0	0	0	0	0	0	0	0	0	0	0	0	0	0	0	0	0	0	0	0	0	0	0	0	0	0	0
ASV484	0	0	0	0	0	0	0	0	0	0	0	0	0	0	0	0	0	0	0	0	0	0	0	0	0	0	168	0	0	0	0	0	0	0	0	0	0	0	0	0	0	0	33	60	0	0	0	75	0
ASV485	15	0	5	0	0	9	2	14	25	0	0	45	6	0	16	0	0	0	0	2	0	0	9	5	3	6	0	0	3	9	0	7	3	0	14	0	3	0	16	3	0	0	3	4	0	2	10	14	7
ASV486	0	8	9	4	0	0	2	3	10	0	0	0	4	4	1	20	33	515	12	1	5	0	81	54	0	11	0	0	141	0	4	3	0	4	1017	32	0	8	0	0	0	0	0	0	0	57	0	0	0
ASV487	0	0	0	0	0	0	0	0	0	0	0	0	0	31	0	0	0	0	0	0	0	0	0	0	0	0	0	0	0	0	0	0	0	0	0	0	0	0	0	0	0	0	0	0	0	0	0	0	0
ASV488	0	0	0	0	0	2	2	0	0	0	0	0	0	0	158	0	0	0	0	0	0	19	0	0	0	0	0	0	1	0	0	0	0	5	0	0	0	0	0	0	0	0	3	0	27	0	0	0	0
ASV489	0	0	0	0	0	0	0	0	0	0	0	0	0	0	0	0	0	0	0	0	0	0	0	0	0	0	0	0	0	0	0	0	0	0	0	0	0	0	0	0	0	0	0	0	0	0	0	0	0
ASV490	0	0	0	2	0	0	0	2	0	0	0	0	0	0	0	1	0	0	0	0	0	0	0	0	0	0	0	0	0	0	0	0	0	0	0	0	0	0	0	0	0	0	0	0	0	0	0	0	0
ASV491	0	0	0	0	0	0	0	0	0	0	0	0	0	0	0	0	0	0	0	0	0	0	0	0	0	0	0	0	0	0	0	0	0	0	0	0	0	0	0	8	0	0	0	0	0	0	0	0	0
ASV492	1	4	1	6	11	3	2	0	0	11	0	0	0	16	2	18	0	0	0	24	0	2	2	0	7	0	1	0	0	2	0	2	0	0	0	11	13	0	0	0	6	1	0	3	6	0	2	0	0
ASV493	0	0	0	0	0	0	0	0	0	0	0	0	0	0	0	0	0	0	0	0	0	0	0	0	0	0	0	0	0	0	0	0	0	0	0	0	0	0	0	0	0	0	0	0	0	0	0	0	0
ASV494	0	0	0	0	0	0	0	0	0	0	0	0	0	0	0	0	0	0	0	0	0	0	0	0	0	0	2	0	0	0	0	0	0	0	0	0	0	0	0	0	0	0	0	0	0	0	0	0	0
ASV495	1	3	0	3	0	0	4	8	2	1	6	1	0	3	6	0	1	0	5	0	11	0	2	2	2	0	0	0	1	1	0	0	0	5	0	0	0	1	0	0	0	0	1	0	0	0	0	0	0
ASV496	0	0	0	0	0	0	0	0	0	0	0	0	0	0	0	0	0	0	0	0	0	0	0	0	0	0	0	0	0	0	0	0	0	0	0	0	0	0	0	0	0	0	0	0	0	0	0	0	0
ASV497	0	0	0	0	0	0	0	0	0	0	0	0	0	0	0	0	0	0	0	0	0	0	0	0	0	0	0	0	0	0	0	0	0	0	0	0	0	0	0	0	0	0	0	0	0	0	0	0	0
ASV498	0	0	0	0	0	0	0	0	0	0	0	0	0	0	0	0	46	0	0	0	0	0	0	0	0	0	0	0	0	0	0	0	0	0	0	0	0	0	0	0	0	0	0	0	0	0	0	0	0
ASV499	96	0	171	0	159	0	0	0	109	104	0	42	0	0	17	0	93	0	129	40	238	0	32	347	0	0	752	0	2	7	178	0	6	3	0	0	962	51	10	63	0	16	6	36	0	99	44	18	0
ASV500	0	0	0	0	0	0	0	0	0	0	0	0	0	0	0	0	0	0	0	0	0	0	0	0	0	0	0	0	0	0	0	0	0	0	0	0	0	0	1	0	0	0	0	0	0	0	0	0	0
ASV501	0	0	3	0	0	0	0	0	2	0	0	0	0	0	1	0	0	0	1	0	0	4	2	0	0	0	3	0	3	2	0	0	0	0	0	0	7	0	0	0	0	0	3	0	0	0	0	0	1
ASV502	0	0	0	0	0	0	0	0	2	0	0	0	0	5	0	0	3	0	0	0	0	0	0	0	0	0	6	0	0	0	0	5	0	0	2	0	0	0	0	0	0	0	0	0	0	0	0	0	0
ASV503	0	0	0	0	0	0	0	0	4	4	0	2	0	0	3	0	0	0	5	0	2	0	27	1	16	0	8	1	4	3	0	0	0	0	0	0	0	4	0	4	0	1	0	1	0	0	0	0	0
ASV504	0	0	0	0	0	0	0	0	0	2	0	0	0	0	0	6	0	0	0	0	0	0	0	0	0	0	0	0	0	0	0	0	5	13	0	0	0	0	0	0	0	0	0	0	3	0	0	0	0
ASV505	0	0	0	0	0	0	0	0	0	0	0	0	0	0	0	128	0	0	0	0	0	0	86	0	0	0	0	0	0	0	0	0	0	0	0	82	0	0	0	0	0	0	25	0	0	0	0	18	0
ASV506	0	0	0	0	0	0	0	0	0	0	0	0	0	0	0	44	1	0	0	0	1	0	0	0	0	0	0	0	0	0	0	0	0	0	0	0	1	0	0	0	0	0	0	0	0	0	0	0	0
ASV507	0	0	0	0	0	0	0	0	0	0	0	0	0	0	0	0	0	0	0	0	0	0	1	0	0	0	0	0	0	0	0	0	0	0	0	0	0	0	0	0	0	0	0	0	0	0	0	0	0
ASV508	0	3	0	0	0	0	0	0	0	0	0	0	0	0	0	0	0	0	0	0	0	0	0	0	0	0	0	0	0	0	0	0	0	0	0	0	0	0	0	0	0	0	0	0	0	0	0	0	0
ASV509	0	0	0	0	0	0	0	0	0	0	0	0	0	0	0	0	0	0	0	0	0	0	2	0	0	0	0	0	0	5	0	0	0	0	0	2	0	0	0	3	0	0	0	5	0	0	0	0	0
ASV510	0	0	0	0	0	0	0	0	0	0	0	0	0	0	0	0	0	0	0	0	0	0	0	0	0	0	0	0	0	0	0	0	0	0	0	0	0	0	0	0	0	0	1	0	0	0	0	0	0
ASV511	0	0	0	0	0	0	0	0	0	0	0	0	0	0	0	20	1	1	0	0	35	0	0	0	0	0	0	0	0	0	0	0	0	0	0	0	0	0	0	0	0	0	0	0	7	0	0	0	0
ASV512	0	0	3	0	0	0	0	0	0	0	0	0	0	0	0	0	0	0	0	0	1	0	0	0	0	0	0	0	0	0	0	0	0	0	0	0	0	0	0	0	0	0	0	0	0	0	0	0	0
ASV513	0	6	0	0	0	0	0	0	0	0	0	0	0	0	0	0	0	0	2	0	0	0	0	0	0	0	4	0	0	0	0	5	0	0	0	9	0	0	0	0	0	0	0	0	0	0	0	0	0
ASV514	0	0	0	0	0	0	0	0	3	4	0	0	0	0	0	0	0	0	0	0	0	0	0	0	0	0	0	0	0	0	0	0	0	0	0	0	0	0	0	0	0	0	0	0	0	0	0	0	0
ASV515	0	0	0	0	0	0	0	0	0	2	0	0	0	0	1	0	0	0	2	0	0	0	0	0	0	0	0	0	0	0	0	0	0	1	0	0	0	0	0	0	0	0	0	0	0	0	0	0	0
ASV516	0	0	0	0	0	0	0	0	0	0	0	0	0	0	0	0	0	0	0	0	0	0	0	0	0	0	0	0	0	0	0	0	0	0	0	0	0	0	0	0	0	0	0	0	0	0	0	0	0
ASV517	0	0	0	0	0	0	0	0	0	0	0	0	0	0	0	0	0	0	0	0	0	0	0	0	0	0	0	0	0	0	0	0	0	2	0	0	0	0	0	0	0	0	0	0	0	0	0	0	0
ASV518	0	0	0	0	0	0	0	0	0	0	0	0	0	0	0	0	0	0	0	0	0	0	0	0	0	0	0	0	0	0	0	0	0	0	0	0	0	62	0	0	0	0	0	0	0	0	0	0	0
ASV519	0	0	0	3	0	0	0	0	0	0	0	0	0	0	0	0	0	0	0	0	0	0	0	0	0	0	0	0	0	0	0	0	0	0	0	0	0	0	0	0	0	0	0	0	0	0	0	0	0
ASV520	0	24	0	0	44	0	0	0	0	0	0	0	0	3	0	16	0	0	0	2	1	0	0	5	3	0	1	0	0	0	0	1	0	0	0	0	0	0	0	0	1	0	0	0	0	1	0	0	0
ASV521	0	0	0	0	0	0	9	0	0	0	11	0	0	0	0	0	0	0	0	0	0	0	0	0	0	0	0	0	0	0	0	0	0	0	0	0	0	0	0	0	0	0	0	0	0	1	0	0	0
ASV522	0	0	0	0	0	0	0	0	0	0	0	0	0	0	30	0	0	0	0	0	0	0	0	0	0	0	0	0	0	0	0	0	0	0	0	0	58	0	0	0	0	0	0	0	0	0	0	0	0
ASV523	0	0	124	164	45	78	76	0	70	46	183	95	110	114	30	119	68	30	13	0	147	158	75	119	4	58	53	54	12	659	16	0	3	23	0	54	15	90	40	0	28	0	47	17	0	33	52	243	32
ASV524	0	0	0	0	0	28	27	7	123	11	0	66	0	22	0	0	24	0	0	0	17	0	0	3	0	0	0	0	0	111	0	0	400	0	0	0	32	0	0	468	25	0	23	56	14	40	0	0	0
ASV525	0	0	0	0	0	0	0	0	0	0	0	0	0	0	0	0	0	0	0	0	11	0	0	0	0	0	0	0	0	0	0	0	0	0	0	0	0	0	0	0	0	0	0	0	0	0	0	0	0
ASV526	0	0	0	0	0	0	0	0	0	0	0	0	0	0	0	0	0	0	0	0	0	0	0	0	0	0	0	0	0	0	0	0	0	0	0	0	0	0	0	0	0	0	0	0	0	0	0	0	0
ASV527	0	0	0	0	0	0	0	0	0	0	0	0	0	0	0	0	0	0	0	0	0	0	0	0	0	0	0	0	2	0	0	0	0	0	0	0	2	0	0	0	0	0	0	0	0	0	0	0	0
ASV528	0	0	0	7	0	0	0	0	0	0	0	0	0	0	0	0	18	0	0	0	0	0	0	0	0	0	0	0	0	0	0	0	0	0	0	0	0	0	0	0	0	0	0	0	0	0	0	0	0
ASV529	0	0	0	0	0	0	0	0	0	0	0	0	0	0	0	0	0	0	0	0	0	0	0	0	0	0	0	0	0	0	0	0	0	0	0	0	0	0	0	0	0	0	0	0	0	9	0	0	0
ASV530	14	0	0	0	0	0	0	0	19	40	0	1	0	0	0	0	0	0	0	0	0	0	0	0	0	0	0	0	0	0	0	0	0	0	0	0	0	0	0	0	0	0	0	0	0	0	0	0	0
ASV531	0	0	0	0	0	0	0	0	0	0	0	0	0	0	0	0	0	0	0	0	0	0	0	0	0	0	0	0	0	0	0	0	0	0	0	0	0	0	0	0	0	0	0	0	0	0	0	0	0
ASV532	0	0	0	578	0	0	0	175	0	0	0	0	0	0	0	0	9	0	0	0	0	0	0	0	0	0	0	0	0	0	0	0	1384	0	0	0	0	0	0	0	6	0	15	0	0	180	0	18	0
ASV533	0	0	2	0	0	0	0	0	0	0	0	0	0	0	0	0	0	0	0	0	0	0	0	0	0	0	0	0	0	0	0	0	0	1	0	6	5	0	0	0	0	0	0	0	0	0	0	0	0
ASV534	0	0	0	0	0	0	0	0	0	0	0	0	0	0	0	0	2	0	0	0	0	0	0	0	0	0	0	0	0	0	0	0	0	0	0	0	0	0	0	0	0	0	0	0	0	0	0	0	0
ASV535	0	0	0	0	0	0	0	3	0	0	0	0	0	0	0	0	0	0	0	0	0	0	0	2	0	0	0	0	0	0	0	0	0	0	0	0	0	0	0	0	0	0	0	0	0	0	0	0	0
ASV536	0	0	0	0	0	0	1	0	0	0	0	0	0	0	0	2	0	1	0	0	0	0	5	0	0	0	0	0	0	0	0	0	0	0	0	0	3	0	0	0	0	0	0	0	0	0	0	0	0
ASV537	0	0	0	0	0	0	0	0	0	0	0	1	0	0	6	0	0	0	0	1	0	0	0	0	0	0	2	0	0	2	0	0	0	0	0	2	2	0	0	0	1	0	0	0	0	0	1	0	0
ASV538	0	0	0	0	5	4	6	0	0	0	0	0	0	0	0	0	0	0	0	5	0	0	0	0	0	0	0	0	0	0	0	0	0	0	0	0	0	0	0	0	0	0	0	0	0	0	0	0	0
ASV539	0	21	36	0	0	0	0	0	0	0	0	0	0	0	0	1	3	0	0	0	0	0	0	0	0	0	0	0	1	0	0	0	0	0	0	156	0	0	0	0	0	2	0	0	0	0	0	0	0
ASV540	0	0	0	0	0	0	0	0	0	0	0	0	0	0	0	0	0	0	0	0	0	0	0	0	0	0	0	0	0	0	0	0	0	0	0	0	0	0	0	0	0	0	0	0	0	0	0	0	0
ASV541	7	0	16	0	0	0	0	0	5	5	0	1	0	0	0	0	0	0	0	0	0	0	0	4	0	0	0	0	0	0	0	0	11	0	0	0	7	0	0	0	0	0	1	0	0	0	0	0	0
ASV542	10	2	0	0	0	0	0	0	2	0	0	0	2	0	0	11	7	20	0	0	0	0	13	9	0	0	0	0	8	0	9	0	4	0	14	0	0	0	0	0	0	0	5	0	0	0	0	0	15
ASV543	0	0	0	0	0	0	0	0	0	0	0	0	0	0	0	0	0	0	0	0	0	0	0	0	0	0	0	0	0	0	0	0	0	0	0	0	0	0	0	0	0	0	0	0	0	0	0	0	0
ASV544	0	0	3	0	0	0	0	0	0	0	0	9	0	0	0	0	0	0	0	0	1	0	0	0	0	0	0	0	0	0	0	0	0	0	0	0	0	0	0	0	0	0	0	0	0	0	10	0	0
ASV545	0	0	0	0	0	0	5	0	0	0	0	0	0	0	0	0	12	8	0	0	1	0	3	0	0	6	0	0	4	3	2	0	0	0	0	2	1	0	2	0	0	0	1	11	0	1	0	4	0
ASV546	0	0	16	0	0	0	0	0	0	0	0	0	0	0	0	0	0	0	0	0	0	0	2	0	0	0	0	0	0	0	0	0	0	0	0	0	0	0	0	0	0	0	0	0	0	0	0	0	0
ASV547	0	2	0	0	0	0	0	0	0	0	0	0	0	0	0	0	0	0	0	0	0	0	0	0	0	0	0	0	0	0	0	0	0	0	0	0	0	0	0	0	0	0	0	0	0	0	0	0	0
ASV548	0	0	0	0	0	0	0	0	0	0	0	0	0	0	0	0	0	0	0	0	0	0	0	0	0	0	0	0	4	0	0	0	0	0	0	0	0	0	0	0	0	0	0	0	0	0	0	0	0
ASV549	0	0	0	0	0	0	0	0	0	0	0	0	0	0	1	0	0	0	0	0	0	0	0	0	0	0	0	0	0	0	0	0	280	0	0	0	0	0	0	0	0	0	0	0	0	0	0	0	0
ASV550	0	0	0	0	0	0	0	0	0	0	0	0	0	0	0	0	0	0	0	0	0	0	0	0	0	0	0	0	0	0	0	0	0	0	0	0	0	0	0	0	0	0	0	0	0	0	0	0	0
ASV551	12	11	0	10	184	19	12	34	105	198	92	6	80	44	0	49	0	33	65	1	102	5	14	79	32	6	0	0	16	15	0	80	9	13	16	144	5	0	5	42	43	2	22	28	23	10	29	7	11
ASV552	0	0	0	0	0	0	0	0	0	0	0	0	0	0	0	0	0	0	0	0	0	0	0	0	0	0	0	0	0	0	0	0	0	0	0	0	0	0	0	0	0	0	0	0	0	0	0	2	0
ASV553	11	0	29	10	0	30	40	0	12	10	4	0	0	0	0	2	11	0	0	0	9	0	3	0	1	25	0	0	72	6	0	0	61	17	0	50	0	12	2	0	0	0	15	4	3	6	0	13	20
ASV554	0	0	0	0	0	0	0	0	0	0	0	0	0	0	0	0	0	0	0	0	3	0	0	0	0	0	0	0	0	0	0	0	0	0	0	0	0	0	0	0	0	0	0	0	0	0	0	0	0
ASV555	0	0	0	0	0	0	0	0	0	0	0	0	0	0	0	2	0	0	0	0	0	0	0	0	0	0	0	0	10	0	0	0	0	0	0	0	0	0	0	0	0	0	0	0	0	0	11	0	0
ASV556	0	0	0	0	0	0	0	0	0	0	0	0	0	0	0	0	0	0	0	0	1	0	0	0	0	0	0	0	0	0	0	0	0	0	0	0	0	0	0	0	0	0	0	0	0	0	0	0	0
ASV557	0	0	0	0	0	0	0	0	0	0	0	22	0	0	0	0	0	0	0	0	0	0	0	0	0	0	0	0	0	0	0	0	0	0	0	0	0	0	0	0	0	0	0	0	0	0	0	0	0
ASV558	106	294	25	14	10	9	5	0	39	40	12	3	6	0	31	0	0	29	362	13	10	15	22	14	35	3	6	20	93	9	17	108	7	8	368	32	37	2	15	7	19	24	34	5	7	5	35	2	29
ASV559	0	3	33	0	0	0	0	9	0	0	0	1	0	0	0	0	1	0	0	0	0	4	0	0	0	0	0	0	0	3	2	30	0	2	0	60	0	2	0	0	0	0	0	0	1	0	0	0	0
ASV560	0	0	0	0	0	0	0	0	0	0	0	0	0	0	0	0	0	0	0	0	0	0	0	0	0	0	0	43	0	0	7	0	0	0	0	0	0	0	0	0	0	0	0	0	0	0	0	0	0
ASV561	0	0	3	9	0	0	0	0	0	0	0	0	0	0	0	0	0	0	0	0	0	0	0	0	0	0	0	0	0	0	0	0	0	0	0	0	1	0	0	0	0	0	0	0	0	0	0	0	0
ASV562	0	0	8	0	0	0	0	0	0	0	0	0	0	0	0	0	0	0	0	0	0	0	0	0	0	0	0	0	0	0	0	0	0	0	0	25	0	0	0	0	0	0	0	0	0	0	0	15	0
ASV563	0	0	0	6	0	0	0	0	2	4	0	0	0	0	0	0	0	0	0	0	0	0	0	0	0	1	0	0	0	0	0	0	0	0	0	0	2	0	0	0	0	0	0	0	0	0	0	0	0
ASV564	0	0	0	0	0	0	0	0	0	0	0	0	0	0	0	0	0	0	0	0	0	0	0	0	0	0	0	0	0	0	0	0	0	0	0	0	0	0	0	0	0	0	0	0	0	0	0	0	0
ASV565	0	0	0	0	0	0	0	0	0	0	0	0	0	0	33	0	0	0	0	0	10	0	0	0	0	0	0	0	0	0	0	0	0	0	0	0	463	0	0	0	0	0	0	0	0	0	0	0	0
ASV566	0	0	0	0	0	0	0	0	0	0	0	0	0	0	0	0	0	0	0	0	0	0	0	0	0	0	0	0	0	0	0	0	0	0	0	0	0	0	0	0	0	0	0	0	0	0	0	0	0
ASV567	0	0	0	0	0	0	0	0	0	0	0	0	0	0	0	3	0	0	0	0	0	0	0	0	0	0	2	0	0	0	0	0	0	0	0	0	1	0	0	0	0	0	0	0	0	0	0	0	0
ASV568	0	0	0	0	0	0	0	0	121	0	0	0	21	0	0	0	590	0	0	36	0	0	0	0	0	0	0	0	6	0	15	0	0	0	0	0	94	0	0	0	0	11	30	0	0	0	0	0	0
ASV569	3	0	0	0	0	0	0	0	2	8	0	0	0	0	0	0	0	0	0	0	0	0	0	0	0	0	0	0	0	0	0	0	0	0	0	0	0	0	0	0	0	0	0	0	0	0	0	0	0
ASV570	0	0	0	0	0	0	0	0	0	0	0	0	0	0	0	0	0	0	0	0	0	0	0	0	0	0	0	0	0	0	0	0	0	0	0	0	0	0	0	0	0	0	0	0	0	0	0	0	0
ASV571	0	0	0	0	0	0	0	0	0	0	0	0	0	0	0	0	0	0	0	0	0	0	0	0	0	0	0	0	0	0	0	0	0	0	0	0	0	0	0	0	0	0	0	0	0	0	0	0	0
ASV572	0	0	0	0	0	0	0	0	0	0	0	0	0	0	0	0	0	0	0	0	6	0	0	0	0	0	0	0	0	0	0	0	0	0	0	0	0	0	0	0	0	0	0	0	0	0	0	0	0
ASV573	0	0	0	0	0	0	0	0	0	4	0	0	0	0	0	0	0	0	0	0	0	0	0	0	0	6	0	0	1	14	0	0	0	0	0	0	0	0	0	0	1	5	0	0	0	0	0	0	0
ASV574	5	90	506	70	0	134	175	0	4	35	0	110	91	0	263	0	54	41	161	93	249	138	5	68	73	19	80	4	56	196	33	21	0	69	11	43	35	130	89	62	21	3	76	45	0	5	122	68	0
ASV575	0	0	0	0	0	0	0	0	0	0	0	0	0	0	0	0	0	0	0	0	0	0	0	0	0	0	0	0	0	0	0	0	0	0	0	0	0	0	0	0	0	0	0	0	0	0	0	0	0
ASV576	0	0	0	0	0	0	0	0	0	0	0	0	0	0	0	0	0	0	0	0	0	0	0	0	0	0	0	0	0	0	0	0	0	0	0	0	1	0	0	0	0	0	0	0	3	0	0	0	0
ASV577	0	0	0	0	0	0	2	0	0	2	0	0	0	0	0	0	0	0	0	0	0	0	0	0	0	0	0	0	0	0	0	0	0	0	0	0	0	0	0	0	0	0	0	0	0	0	0	0	0
ASV578	0	0	50	9	0	41	35	0	9	40	0	0	0	0	65	265	63	0	0	0	8	0	3	0	0	0	0	0	63	11	14	5	3	53	0	71	136	59	0	11	0	0	33	11	75	3	0	45	5
ASV579	0	0	0	0	0	0	0	0	0	0	0	0	0	0	0	0	0	0	0	0	17	0	0	0	0	0	0	0	0	0	0	0	0	0	0	0	0	0	0	0	0	0	23	0	0	0	0	0	0
ASV580	0	0	0	0	0	0	0	0	0	0	0	0	0	0	0	0	0	0	0	0	0	0	7	186	0	0	0	0	0	0	0	0	746	0	0	0	0	0	0	0	0	0	0	0	0	0	0	0	0
ASV581	32	70	0	7	17	0	0	0	36	26	7	0	3	11	2	38	46	18	10	0	8	17	18	2	10	15	0	0	31	0	11	8	75	8	26	16	14	0	6	0	5	3	12	0	16	0	15	3	6
ASV582	0	0	0	0	0	0	0	0	3	0	0	0	0	0	0	0	2	0	0	0	0	4	0	1	0	0	0	0	0	0	0	0	0	0	0	0	0	0	0	0	0	0	0	0	0	0	0	0	0
ASV583	0	0	110	0	0	0	0	0	0	0	0	11	0	0	0	32	0	0	0	0	1	0	0	0	0	0	0	0	0	0	0	0	0	0	0	0	0	0	0	0	0	0	0	0	5	0	0	0	0
ASV584	81	0	0	225	6	137	148	349	171	12	5	0	100	0	0	48	502	109	0	0	13	83	87	72	204	54	0	3	0	37	0	0	23	1	32	11	208	0	11	350	68	6	19	721	0	29	185	12	752
ASV585	0	0	0	0	0	0	0	0	0	0	0	0	0	0	0	0	0	0	0	0	0	0	0	0	0	0	0	0	0	0	0	0	0	0	0	0	0	0	0	0	0	0	0	0	0	0	0	0	0
ASV586	4	0	0	6	6	0	3	3	0	4	7	0	8	0	4	8	0	0	1	4	0	0	0	1	19	20	0	7	16	0	0	22	19	0	0	0	0	8	6	0	2	4	12	0	0	0	0	0	5
ASV587	0	0	0	0	0	0	0	0	0	0	0	0	0	0	0	0	0	4	0	0	0	0	0	0	0	0	0	0	0	0	2	0	0	0	0	0	0	0	0	0	0	0	0	0	0	3	0	0	0
ASV588	0	0	0	0	0	0	0	0	0	0	0	0	0	0	0	0	0	0	0	0	0	0	0	0	0	0	0	0	0	0	0	0	0	0	0	35	0	0	0	0	0	0	0	0	0	0	0	0	0
ASV589	0	0	0	0	0	0	0	0	0	0	0	0	0	0	0	0	0	0	0	0	0	0	0	0	0	0	0	0	0	0	0	0	0	0	0	0	0	0	0	0	0	0	0	0	0	0	0	0	0
ASV590	0	0	0	0	0	24	13	0	0	0	0	0	0	0	0	0	0	0	0	0	0	0	70	0	0	0	0	0	320	5	0	0	0	0	0	0	0	0	0	0	0	0	0	0	0	0	0	24	0
ASV591	0	0	0	0	0	0	0	0	0	0	0	0	0	0	0	0	0	0	0	0	0	0	0	0	0	0	0	0	0	0	0	0	0	0	0	0	0	0	0	0	0	0	0	0	0	0	0	0	0
ASV592	0	0	0	0	0	0	0	0	0	0	0	0	0	0	0	0	0	0	0	0	0	0	0	0	0	0	0	0	0	0	0	0	0	0	0	0	0	0	0	0	0	0	0	0	0	0	0	0	0
ASV593	0	0	0	0	0	0	0	0	0	0	0	0	0	0	0	0	1	0	0	0	0	0	11	0	0	0	0	0	0	0	0	0	0	0	0	0	2	0	0	0	0	0	0	0	0	0	2	0	0
ASV594	0	0	0	0	0	0	0	0	0	97	0	0	0	0	0	0	0	0	0	0	0	0	0	0	0	0	0	0	0	0	0	0	0	0	0	0	0	0	0	0	0	0	0	0	0	0	0	0	0
ASV595	0	0	3	25	0	0	0	0	0	0	0	9	0	0	23	0	0	0	2	0	7	3	0	5	0	0	0	0	0	0	0	0	0	0	0	0	0	0	0	0	0	0	0	2	0	0	0	0	0
ASV596	0	0	0	0	0	0	0	0	5	0	0	0	0	17	0	0	0	0	115	16	0	0	0	0	0	0	0	0	0	0	0	0	0	0	0	0	0	0	0	0	0	0	0	0	0	0	0	0	0
ASV597	0	15	0	0	0	0	0	11	0	0	0	6	0	1	3	2	0	1	7	5	0	2	0	4	0	0	3	0	0	0	0	0	5	0	1	0	0	9	0	0	2	2	5	0	0	7	0	0	0
ASV598	0	0	0	0	0	0	0	0	0	0	0	0	0	0	0	0	0	0	0	0	0	0	0	0	0	0	0	0	0	0	0	0	0	0	0	0	0	0	0	0	0	0	0	0	0	0	0	0	0
ASV599	0	0	0	0	0	0	0	0	0	0	0	0	0	0	0	0	0	0	0	0	0	0	0	0	0	0	0	0	0	0	0	0	0	0	0	0	0	0	0	0	0	0	0	0	0	0	0	0	0
ASV600	43	13	8	0	0	100	80	0	100	25	24	0	7	10	1	3	4	43	28	0	6	4	15	3	15	0	0	36	379	0	1	0	30	0	0	0	4	0	11	1	101	0	24	8	0	6	24	0	107
ASV601	0	0	0	0	0	0	0	0	0	0	0	0	0	0	2	0	0	0	0	0	0	0	2	0	0	0	0	0	0	0	0	0	0	0	0	0	3	0	0	0	0	0	0	0	0	0	0	0	0
ASV602	0	0	0	0	0	0	0	0	0	0	0	0	0	0	0	0	0	0	0	0	0	0	0	0	0	0	0	0	0	0	0	0	0	0	0	0	0	0	0	0	0	0	0	0	0	0	0	0	0
ASV603	0	0	0	0	0	0	0	0	0	0	0	0	0	0	0	0	0	0	0	0	0	0	0	0	0	0	0	0	0	0	0	0	0	0	0	0	0	0	0	0	0	0	0	0	0	0	0	0	0
ASV604	0	0	0	0	0	0	0	0	0	0	0	0	0	0	0	48	0	0	0	0	0	0	0	0	0	0	0	0	0	0	0	0	0	0	0	0	0	0	0	0	0	0	0	0	0	0	0	0	0
ASV605	0	0	0	0	0	0	0	5	0	0	0	0	0	0	0	0	0	0	0	0	0	0	0	0	0	0	0	0	0	0	0	0	0	55	0	0	0	0	0	0	0	0	0	0	0	0	0	0	0
ASV606	0	0	0	0	0	0	0	0	0	22	0	0	0	0	0	0	0	0	0	0	0	0	0	0	0	0	0	0	0	0	0	0	0	0	0	0	0	0	0	0	0	0	0	0	0	0	0	0	0
ASV607	0	0	0	0	0	0	0	0	0	0	3	0	0	1	0	4	0	0	0	0	0	0	8	0	0	0	0	0	0	0	0	0	0	0	0	0	0	0	0	0	0	0	4	0	0	0	0	0	0
ASV608	0	0	0	0	12	7	9	0	0	0	0	0	0	0	0	0	5	0	0	1	13	0	0	0	0	0	0	0	9	0	0	9	0	0	0	3	0	0	0	0	0	0	2	0	0	0	0	0	0
ASV609	0	0	0	0	0	0	0	0	0	0	0	0	0	0	0	0	0	0	0	0	0	0	0	0	0	0	0	0	0	0	0	0	0	0	0	0	0	0	0	0	0	0	0	0	0	0	0	0	0
ASV610	0	0	0	0	0	0	0	0	0	0	0	0	0	0	0	0	0	0	0	0	0	0	0	0	0	0	0	0	0	0	0	0	0	0	0	0	0	0	0	0	0	0	0	0	0	0	0	0	0
ASV611	0	0	0	0	0	9	1	0	0	0	0	0	0	0	0	0	0	0	0	0	0	0	0	0	0	0	0	0	0	0	0	0	0	0	0	0	0	0	0	0	0	0	0	0	0	0	0	0	0
ASV612	0	0	0	0	0	0	0	0	0	0	0	0	0	0	0	0	0	0	0	0	0	0	0	0	0	0	0	325	0	0	0	0	0	0	0	0	0	0	0	0	0	0	0	0	0	0	0	0	0
ASV613	0	0	2	0	42	64	106	0	3	50	234	0	11	0	0	0	0	0	0	0	0	0	0	0	0	1	0	0	1	5	0	0	0	0	0	0	31	12	7	0	0	0	56	0	5	21	3	0	0
ASV614	0	0	0	0	0	0	0	0	0	0	0	3	0	0	0	1	0	4	19	0	0	6	0	0	0	0	0	0	0	0	0	0	0	0	0	0	0	0	0	0	0	0	0	0	0	0	0	0	0
ASV615	0	0	0	0	0	0	0	0	0	0	0	0	0	0	0	0	0	0	0	0	0	0	0	0	0	0	0	0	6	0	0	0	0	0	0	0	0	0	0	0	0	0	0	0	0	0	0	0	0
ASV616	0	20	11	1	0	9	9	0	17	7	0	10	4	12	0	0	2	0	5	0	1	273	0	0	0	6	8	8	0	82	0	3	0	0	0	0	0	4	0	0	0	31	0	4	0	2	0	0	0
ASV617	0	0	0	0	0	0	0	0	0	0	0	0	0	0	0	0	0	0	0	0	0	0	0	0	0	0	0	0	0	0	0	0	0	0	0	0	0	0	0	0	0	0	0	0	0	0	0	0	0
ASV618	0	0	0	0	0	0	0	0	0	0	0	0	0	0	0	0	0	0	0	0	0	0	0	0	0	0	0	0	0	0	0	0	0	0	0	0	0	0	0	0	0	0	0	0	0	0	0	0	0
ASV619	0	0	0	0	0	0	0	0	0	0	0	0	0	0	0	0	0	0	0	0	34	0	0	0	0	0	0	0	0	0	0	0	0	0	0	0	0	0	0	0	0	0	0	0	0	0	0	0	0
ASV620	0	0	0	0	0	0	0	0	0	0	0	0	0	0	0	0	0	0	0	0	0	0	0	0	0	0	16	0	0	0	0	0	0	0	0	0	0	0	0	0	0	0	0	0	0	0	0	0	0
ASV621	6	4	1	0	0	51	56	53	0	70	3	0	13	0	3	23	16	48	2	0	49	0	3	2	0	0	0	0	0	0	0	1	275	0	21	0	0	259	22	6	0	0	27	4	1	142	0	4	758
ASV622	0	7	0	0	0	0	0	0	0	0	0	0	0	0	0	3	0	0	0	0	0	0	0	0	0	0	0	0	0	0	0	0	0	0	0	0	0	0	0	0	0	0	0	0	0	0	0	0	0
ASV623	0	0	0	0	0	0	0	0	0	0	0	0	0	0	0	0	0	0	0	0	0	0	0	0	0	0	0	0	0	0	0	0	0	0	0	0	0	0	0	0	0	0	0	0	0	0	0	0	0
ASV624	13	70	19	0	0	143	126	508	20	51	44	432	0	0	285	25	148	0	11	3	0	17	118	0	5	0	39	0	24	0	0	25	0	0	0	60	0	273	100	45	0	0	0	298	0	4	0	0	0
ASV625	0	0	0	0	0	0	0	0	0	0	0	0	0	0	0	0	0	0	0	0	0	0	0	0	0	0	0	0	0	0	0	0	0	0	0	0	0	0	0	0	0	0	0	0	0	0	0	0	0
ASV626	0	0	0	0	0	0	0	0	0	0	0	1	2	0	0	0	2	0	0	0	0	0	0	0	0	0	0	0	1	0	1	0	0	0	0	6	8	0	0	6	0	0	0	0	0	0	0	4	0
ASV627	0	0	0	0	0	0	0	0	0	0	0	0	0	0	0	0	0	0	0	0	0	0	0	0	0	0	0	0	0	0	0	0	0	0	0	0	0	0	0	0	0	0	0	0	0	0	0	0	0
ASV628	0	0	0	2	0	0	0	0	0	0	0	0	0	0	0	2	0	0	0	0	0	0	0	0	0	0	2	0	0	0	0	0	0	1	0	0	3	0	0	0	0	0	0	0	0	0	0	2	0
ASV629	0	34	27	0	2	23	13	0	94	27	0	3	27	10	0	0	125	18	0	0	32	80	26	0	0	0	1	0	7	40	5	2	0	11	0	0	9	20	49	117	20	15	7	34	35	4	2	7	11
ASV630	0	0	0	0	0	0	0	0	0	0	0	0	0	0	0	0	2	0	0	0	0	0	0	0	0	0	0	0	14	0	0	0	0	0	0	0	0	0	0	0	0	0	0	0	0	0	0	0	0
ASV631	0	0	0	0	0	0	0	0	0	0	0	0	0	0	0	0	0	0	0	0	0	0	0	0	0	0	0	0	0	0	0	0	0	0	0	0	0	0	0	0	0	0	0	0	4	0	0	0	0
ASV632	0	0	2	0	0	0	0	0	0	0	0	0	0	0	108	0	0	0	0	0	0	0	0	0	0	0	0	0	0	0	0	0	0	0	0	2	0	0	0	0	0	0	0	0	0	0	0	0	0
ASV633	6	0	0	7	0	0	0	0	0	0	5	18	3	0	0	0	0	0	0	0	0	0	0	0	0	227	0	0	0	0	0	0	0	41	0	0	0	0	0	0	0	0	9	0	0	0	0	0	0
ASV634	0	0	11	0	0	0	0	0	0	0	0	0	0	0	0	0	0	0	0	0	0	0	0	0	0	0	0	0	0	0	0	0	0	0	0	0	0	0	0	0	0	0	0	0	0	0	0	7	0
ASV635	0	0	0	0	0	0	0	0	0	0	0	0	0	0	0	0	0	0	0	0	0	0	0	0	0	0	0	0	0	0	0	0	0	0	0	0	0	0	0	0	0	0	0	0	0	0	0	0	0
ASV636	2	1	0	6	0	5	5	0	0	0	0	0	0	0	0	0	2	0	0	1	0	1	0	2	0	4	0	0	1	0	0	31	36	0	7	0	0	0	9	0	0	0	0	0	0	0	0	0	0
ASV637	0	0	6	38	3	0	1	0	1	0	0	4	0	0	45	0	0	0	2	0	1	3	1	8	0	5	3	0	0	0	0	0	0	0	0	4	0	0	0	0	0	0	0	0	0	0	0	0	0
ASV638	0	0	0	0	0	0	0	0	0	0	0	0	0	0	0	0	0	0	0	0	0	0	0	0	0	0	0	0	0	0	0	0	0	0	0	0	0	0	0	0	0	0	0	0	0	0	0	0	0
ASV639	0	0	0	0	0	0	0	0	0	0	0	0	0	0	0	0	0	0	0	0	0	0	0	0	0	0	0	0	0	0	0	0	0	0	0	0	0	0	0	0	0	0	0	0	0	0	0	0	8
ASV640	0	0	0	0	0	0	0	0	0	0	0	0	0	0	0	0	0	0	0	0	0	0	0	0	0	0	0	0	0	0	0	0	0	0	0	0	0	0	0	0	0	0	0	0	0	0	0	0	0
ASV641	0	0	0	0	0	0	0	0	0	0	0	0	0	0	0	0	0	0	0	0	0	0	0	0	0	0	0	0	0	0	0	0	0	0	0	0	0	0	0	1	0	0	0	0	0	7	0	2	0
ASV642	0	0	4	0	0	0	0	0	5	0	0	0	0	0	5	5	6	0	0	0	5	0	0	0	0	0	1	0	2	0	0	0	0	0	0	0	0	1	0	0	0	4	3	0	5	0	0	2	0
ASV643	0	0	0	0	0	0	0	0	0	0	0	0	0	0	0	0	180	0	0	0	0	0	166	0	0	0	0	0	0	0	0	0	0	0	0	0	0	0	0	0	0	0	0	0	0	0	0	0	0
ASV644	0	0	0	0	0	0	0	0	0	0	0	0	0	0	0	0	0	0	0	0	0	0	0	0	0	0	0	0	0	0	0	0	0	0	0	0	0	0	0	0	0	0	0	0	0	8	0	0	0
ASV645	0	0	0	0	0	0	0	0	0	0	0	0	0	0	0	0	0	0	0	0	0	0	0	0	0	0	0	0	0	0	0	0	0	0	0	0	0	0	0	0	0	0	0	0	0	0	0	0	0
ASV646	0	0	0	0	0	0	0	0	0	5	0	0	0	0	0	0	2	0	0	0	0	0	0	0	0	0	0	0	0	0	0	0	0	0	0	0	0	0	0	0	0	0	0	0	0	0	0	0	0
ASV647	0	0	0	0	0	0	0	0	0	0	0	1	0	0	0	0	0	0	1	0	0	0	0	0	3	0	4	0	0	0	0	0	0	0	0	0	0	0	0	0	1	0	0	0	0	0	0	0	0
ASV648	0	0	0	0	4	1	3	0	14	9	0	0	0	7	4	0	4	8	4	4	3	0	0	0	2	0	3	3	4	2	0	0	1	0	0	1	0	6	0	1	6	0	0	0	0	2	0	0	0
ASV649	0	19	3	214	0	29	30	41	0	3	0	5	6	0	141	44	25	18	3	4	14	28	114	122	12	32	47	23	2	14	0	12	0	68	0	11	2	130	20	110	0	0	7	6	55	5	0	18	27
ASV650	0	0	0	0	0	1	3	0	0	0	0	0	0	0	0	0	0	0	0	0	0	0	0	0	0	0	0	0	0	0	0	0	0	0	0	0	0	0	0	0	0	0	0	0	0	0	0	0	0
ASV651	25	0	7	4	0	7	14	0	27	6	228	27	1	0	7	4	8	21	1	0	0	14	1	0	43	137	0	33	4	0	0	50	211	24	734	0	20	5	6	8	27	25	26	30	0	15	0	0	23
ASV652	0	76	107	0	0	36	44	0	11	36	0	0	85	0	7	0	0	0	47	0	66	0	74	512	0	0	85	0	0	0	0	0	0	229	12	0	0	0	0	0	46	0	285	198	0	0	0	0	174
ASV653	0	0	0	0	0	0	0	0	0	0	0	0	0	0	0	0	0	0	0	0	0	0	0	0	0	0	0	0	0	0	0	0	0	0	0	0	0	0	0	0	0	0	0	0	0	0	0	0	0
ASV654	8	0	0	0	0	0	0	0	0	0	0	0	0	0	0	0	3	0	0	0	4	0	6	0	0	0	0	0	73	0	0	0	0	7	0	0	0	5	0	0	0	0	17	0	0	0	0	6	0
ASV655	0	0	0	0	0	0	0	0	0	0	0	0	0	0	0	0	0	0	24	0	0	0	0	0	0	0	0	0	0	0	0	0	0	0	0	0	0	0	0	0	0	0	0	0	0	0	0	0	0
ASV656	0	0	0	0	0	0	0	0	0	0	0	0	0	0	0	0	0	0	0	0	0	0	0	0	0	0	0	0	0	0	0	0	0	0	0	0	0	0	0	0	0	0	0	0	0	0	0	0	0
ASV657	0	0	0	0	0	0	0	0	0	0	0	0	0	0	0	0	0	0	0	0	0	0	0	0	0	0	0	0	0	0	0	0	0	0	6	0	0	0	0	0	0	0	0	0	0	0	0	0	0
ASV658	0	0	0	0	0	0	0	0	0	0	0	0	0	0	0	0	0	0	0	0	0	0	0	0	0	0	0	0	0	0	0	0	0	0	0	0	0	0	0	0	0	0	0	0	0	0	0	0	0
ASV659	0	0	0	0	0	0	0	0	0	0	0	3	0	0	0	0	0	0	0	0	0	0	0	0	0	0	7	0	0	0	0	0	0	0	0	0	0	0	0	0	9	0	0	0	0	0	0	0	0
ASV660	0	1	0	0	0	0	0	0	0	0	0	0	0	0	5	0	0	0	0	0	0	0	0	0	0	0	0	0	0	0	0	0	0	0	0	9	0	0	0	0	0	0	0	0	0	0	0	0	0
ASV661	0	0	0	0	0	0	0	0	0	0	0	0	0	0	0	0	0	0	0	0	0	0	0	0	0	0	0	0	0	0	0	0	0	0	0	0	0	0	0	0	0	0	0	0	0	0	0	0	0
ASV662	0	0	0	0	0	0	0	0	0	0	0	0	0	0	0	1	0	0	1	2	0	0	0	0	0	0	0	1	0	0	0	0	0	0	0	0	0	0	0	0	0	0	0	0	0	0	0	0	0
ASV663	21	0	9	14	0	77	53	6	40	26	20	7	54	163	6	14	2	91	17	32	0	104	0	18	52	40	313	0	6	0	33	23	324	14	85	86	1	19	21	2	1	19	37	48	5	19	10	4	114
ASV664	0	0	0	0	0	0	0	0	0	0	0	0	0	0	1	4	0	0	0	0	0	0	0	0	0	1	0	0	1	0	0	0	0	0	0	0	0	3	0	0	0	0	0	0	0	0	0	0	0
ASV665	0	0	4	0	0	0	2	0	0	5	0	0	0	0	0	4	0	0	0	0	0	0	3	0	0	2	0	0	6	0	1	0	0	0	0	0	0	0	0	1	0	0	1	0	5	0	0	0	0
ASV666	59	0	0	7	5	10	17	137	3	0	7	0	17	0	0	0	14	38	37	0	0	0	10	0	0	0	0	0	403	0	2	0	112	0	137	124	0	12	26	0	0	0	11	19	0	12	6	19	3
ASV667	0	0	0	0	0	0	0	0	0	0	0	0	0	0	0	0	0	0	0	0	208	0	0	0	0	0	0	0	0	0	0	0	0	0	0	36	0	0	0	0	0	0	197	0	0	0	0	0	0
ASV668	0	0	0	0	0	0	0	0	0	0	0	0	0	0	0	0	0	0	0	0	2	0	0	0	0	0	0	0	0	0	0	0	0	0	0	0	0	0	0	0	0	0	0	0	0	0	0	0	0
ASV669	0	0	0	0	0	0	0	0	0	0	0	0	0	0	0	0	0	0	0	0	0	0	0	0	0	0	0	0	0	0	0	0	0	0	0	0	0	0	0	0	0	0	0	0	0	0	0	0	0
ASV670	0	0	0	0	0	0	0	0	0	0	0	0	0	0	0	0	0	0	0	0	0	0	0	0	0	0	0	0	0	0	0	0	0	0	0	0	25	0	0	0	0	0	0	0	0	0	0	0	0
ASV671	0	0	0	0	0	0	0	0	0	0	0	0	0	0	13	0	0	0	0	0	0	0	0	0	0	0	0	0	0	0	0	0	0	0	0	0	0	0	0	0	0	0	0	0	0	6	0	0	0
ASV672	0	0	0	0	0	0	0	0	0	0	0	0	0	0	0	0	0	0	0	0	0	0	0	0	0	0	0	0	0	0	0	0	0	0	0	28	0	2	0	0	0	0	0	0	0	0	0	35	0
ASV673	0	0	0	0	0	0	0	0	0	1	0	0	0	0	0	2	0	0	0	0	0	0	0	0	0	0	2	1	0	2	0	0	0	0	0	0	0	0	0	0	0	0	1	0	0	0	0	0	0
ASV674	0	0	209	0	0	0	0	83	0	504	0	0	0	0	15	0	2	0	0	0	0	0	0	0	0	0	0	0	0	0	0	0	0	0	0	37	0	0	0	0	0	0	0	0	0	9	0	51	0
ASV675	0	0	0	0	0	0	0	0	0	0	0	0	0	0	0	0	0	0	0	0	0	0	0	0	0	0	0	0	0	0	0	0	0	0	0	0	0	0	0	0	0	0	0	0	0	0	0	0	0
ASV676	0	0	0	0	0	0	0	0	0	0	0	0	0	0	0	0	9	0	0	0	0	0	0	0	0	0	0	0	0	3	0	0	0	0	0	0	0	0	0	0	0	0	0	0	0	0	0	0	0
ASV677	0	0	30	0	0	0	0	0	0	6	0	0	0	0	1	26	0	0	2	0	0	0	14	0	0	0	0	0	0	17	0	0	0	1	0	13	0	0	0	0	0	0	0	0	9	0	0	0	0
ASV678	0	0	0	0	0	0	0	0	0	0	0	0	0	0	0	0	0	0	0	0	0	0	0	0	0	0	0	0	0	0	0	0	0	0	0	0	0	0	0	0	0	0	7	0	0	0	0	0	0
ASV679	0	0	0	0	0	0	0	0	0	0	0	0	0	0	0	0	0	0	0	0	0	0	0	0	0	0	0	0	0	0	0	0	0	0	0	0	0	0	0	0	0	0	0	0	0	0	0	0	0
ASV680	0	0	0	0	0	1	4	0	0	0	0	0	0	0	0	3	0	0	0	0	0	2	0	0	0	2	5	0	0	0	0	2	1	0	0	14	0	4	0	0	0	0	0	0	0	0	0	0	0
ASV681	0	0	13	0	0	0	0	0	0	0	0	0	0	0	0	0	0	0	0	0	0	0	0	0	0	0	0	0	0	18	0	0	0	0	0	3	0	0	0	0	0	0	0	0	0	0	0	0	0
ASV682	0	0	0	0	0	0	0	0	0	0	0	0	0	0	0	0	0	0	0	0	0	0	0	0	0	0	0	0	0	0	0	0	0	0	0	0	0	0	0	0	0	0	0	0	0	0	0	0	0
ASV683	0	0	0	0	0	0	0	0	0	0	0	0	0	0	1	5	0	0	0	0	1	0	0	0	0	0	0	0	0	0	0	0	0	0	0	0	0	0	0	0	0	0	0	0	0	0	0	0	0
ASV684	0	0	0	0	0	0	0	0	0	3	0	0	0	0	0	0	0	0	0	0	0	0	0	0	0	0	0	0	0	0	0	0	0	0	0	0	0	0	0	0	0	0	0	1	1	0	0	0	0
ASV685	0	0	0	0	0	0	0	0	0	0	0	0	0	0	0	0	0	0	0	0	0	0	0	0	0	0	0	0	0	0	0	0	0	0	0	0	0	0	0	0	0	0	0	0	0	0	0	0	0
ASV686	3	0	0	1	0	0	5	4	0	0	0	2	4	2	0	7	0	0	0	0	4	0	0	0	7	3	1	0	0	0	0	0	0	2	0	1	15	5	0	0	2	0	10	6	0	0	0	1	8
ASV687	0	0	0	0	0	0	0	3	0	1	0	1	0	0	0	0	0	0	0	1	0	2	0	0	0	0	0	0	0	2	0	1	0	0	0	0	0	0	0	2	1	2	0	0	0	1	0	0	0
ASV688	0	0	0	5	0	38	32	0	0	4	0	1	0	37	0	0	11	23	28	0	0	10	0	0	0	11	0	0	28	0	3	0	28	0	0	48	0	0	1	0	0	65	0	0	0	0	0	0	0
ASV689	0	0	0	0	0	0	0	0	0	0	0	0	0	0	0	0	0	0	0	0	4	0	3	0	0	0	0	0	2	8	0	0	0	0	0	0	0	0	0	0	0	0	0	0	0	0	0	0	0
ASV690	0	0	0	0	0	0	0	0	0	0	0	0	0	0	0	0	0	0	0	0	0	0	0	0	0	0	0	0	0	0	0	0	0	0	0	0	0	0	0	0	0	0	0	0	0	0	0	0	0
ASV691	0	0	0	0	0	0	0	0	0	0	0	0	0	0	0	0	0	0	0	0	0	0	0	0	0	0	0	0	0	0	0	0	0	0	0	0	0	0	0	0	0	0	0	0	0	0	0	0	0
ASV692	0	0	0	0	0	0	0	0	0	0	0	0	0	0	0	0	0	0	0	0	0	0	0	0	0	0	0	0	0	0	0	0	0	0	117	0	0	0	0	0	0	0	0	0	0	0	0	0	0
ASV693	0	0	301	0	0	0	0	0	0	1	0	0	0	0	0	0	0	0	0	0	0	0	0	0	0	0	0	0	0	0	0	0	0	0	0	0	0	0	0	0	0	0	0	0	0	0	0	0	0
ASV694	0	0	0	4	0	0	0	0	0	0	0	3	0	0	0	0	0	0	0	0	0	0	0	0	0	0	0	0	0	2	0	0	0	0	0	0	2	0	0	0	0	0	0	0	0	0	0	0	0
ASV695	0	4	0	0	0	0	0	0	0	0	0	3	0	5	4	0	0	0	0	0	0	0	0	0	0	0	2	3	0	0	0	0	0	0	0	0	0	0	0	0	0	0	0	0	0	0	0	0	0
ASV696	0	0	0	0	0	0	0	0	0	0	0	0	0	0	0	19	0	0	0	1	0	0	0	0	0	0	6	0	0	0	0	0	0	0	0	0	0	0	0	0	0	1	0	0	0	0	0	0	0
ASV697	0	0	0	0	0	0	0	0	0	0	2	0	0	0	0	0	0	0	0	0	0	0	0	0	0	1	0	0	0	0	0	0	0	0	0	0	0	0	0	0	0	2	0	0	3	0	0	0	0
ASV698	0	0	0	0	0	0	0	0	0	3	3	0	1	0	3	0	0	0	0	0	0	25	0	17	0	0	4	2	0	0	0	0	0	0	0	0	0	5	16	0	0	0	0	0	0	0	2	0	0
ASV699	0	4	0	0	0	0	0	2	0	0	0	4	0	0	2	6	0	0	0	0	0	0	0	0	0	0	14	0	0	0	0	2	0	0	0	0	0	0	0	0	0	0	0	0	0	0	0	2	0
ASV700	0	0	0	0	0	0	0	0	0	5	0	0	0	0	0	0	0	0	0	0	0	0	0	0	0	0	0	0	0	0	0	0	0	0	0	0	0	0	0	0	0	0	0	0	0	0	0	0	0
ASV701	0	0	0	0	0	27	43	0	0	0	0	0	0	0	20	0	0	0	0	0	0	0	0	0	0	0	0	0	0	0	0	0	0	0	0	0	0	0	0	0	0	0	0	0	0	0	0	0	0
ASV702	0	0	0	0	0	0	0	0	0	0	0	0	0	0	0	0	0	0	0	0	5	0	0	0	0	0	0	0	0	0	0	0	0	0	0	0	0	0	0	0	0	0	0	0	0	0	0	0	0
ASV703	0	0	0	0	0	64	51	0	2	0	0	0	0	0	0	47	0	0	0	0	0	0	5	0	0	0	0	0	0	0	0	0	0	0	0	0	0	0	0	0	0	0	0	0	0	0	0	0	0
ASV704	13	0	0	0	0	0	0	0	11	6	0	48	6	0	0	5	26	0	55	0	18	0	3	0	0	0	0	0	55	0	7	0	0	103	40	0	0	4	9	0	0	0	0	133	0	49	0	0	0
ASV705	0	0	6	0	0	0	1	0	0	5	0	0	0	0	2	0	0	0	0	0	0	3	0	0	0	0	0	0	0	48	11	0	0	0	0	0	55	0	0	0	0	0	6	0	0	0	0	9	0
ASV706	0	0	0	0	0	0	0	0	0	0	0	0	0	0	0	0	0	0	0	0	0	0	0	0	0	0	0	201	0	0	16	0	0	0	0	0	7	0	0	8	0	129	0	22	0	0	0	0	0
ASV707	0	0	0	0	0	0	0	0	0	0	0	0	0	0	0	0	0	19	0	0	0	0	0	0	0	0	0	0	0	0	0	0	0	0	0	0	0	0	0	0	0	0	0	0	0	0	0	0	0
ASV708	0	0	0	0	0	0	0	0	0	0	0	0	0	0	0	0	0	0	0	0	0	0	0	0	0	0	0	0	0	0	0	0	0	0	0	0	0	0	0	0	0	0	0	0	0	0	0	0	0
ASV709	0	0	0	0	0	0	0	0	9	0	0	0	0	0	0	0	836	0	0	0	0	0	108	0	0	0	0	0	0	0	182	0	0	0	0	0	0	0	0	0	0	0	0	0	0	0	0	0	0
ASV710	0	0	0	0	0	0	0	0	0	0	0	14	0	0	0	0	0	0	0	1	0	0	0	0	0	0	228	0	0	0	0	0	0	0	0	0	0	0	0	0	0	0	0	0	0	0	0	0	0
ASV711	0	0	91	0	0	0	0	13	0	0	0	433	2	0	0	8	7	0	0	0	0	0	3	0	0	0	0	0	46	308	4	0	0	12	0	19	37	0	0	0	0	0	7	0	6	0	0	149	0
ASV712	39	169	4	72	52	43	60	15	111	117	24	0	14	17	28	2	25	39	45	6	58	44	23	0	3	51	5	5	53	0	4	34	10	16	8	39	8	0	0	0	46	4	41	0	0	15	6	0	14
ASV713	0	0	0	0	0	0	0	0	0	0	0	0	0	0	0	0	0	0	0	0	0	0	0	0	0	0	0	0	0	0	0	0	0	0	0	421	0	60	0	0	0	0	0	0	0	0	23	0	0
ASV714	0	0	3	0	0	0	0	0	0	0	0	6	0	0	0	0	0	0	0	0	1	0	0	0	0	0	0	0	0	0	0	0	0	12	0	0	0	0	0	2	0	0	0	10	0	0	0	1	0
ASV715	0	297	0	0	0	0	0	0	0	0	19	0	0	11	0	0	0	0	0	14	0	0	0	0	2	0	17	0	0	0	0	2	0	0	90	0	0	0	0	0	0	0	0	0	0	0	0	0	2
ASV716	4	12	0	0	0	0	0	3	0	0	0	0	0	0	0	0	0	0	0	7	0	0	0	0	0	2	0	0	0	0	0	0	0	0	0	3	0	0	0	0	0	1	0	0	0	0	0	0	2
ASV717	0	4	0	0	0	19	17	0	0	0	0	0	0	0	0	0	0	0	0	0	0	0	0	0	0	0	0	0	0	0	0	0	0	0	0	0	0	0	0	0	0	0	0	0	0	0	5	0	0
ASV718	0	0	0	0	0	0	0	0	0	0	0	0	0	0	0	0	0	0	0	0	9	0	0	0	0	0	0	0	0	0	0	0	0	0	0	0	0	0	0	0	0	0	0	0	0	0	0	0	0
ASV719	0	0	0	0	0	0	0	0	0	20	0	0	0	0	0	0	0	0	0	0	0	0	0	0	0	0	0	0	0	0	0	0	0	0	0	0	0	0	0	0	0	0	0	0	0	0	0	0	0
ASV720	0	0	0	0	0	0	0	0	0	0	0	0	0	0	0	0	0	0	0	0	0	0	0	0	0	0	0	0	0	0	0	0	0	0	0	0	0	0	0	0	0	0	0	0	0	0	0	0	0
ASV721	0	0	0	0	0	0	0	0	0	0	0	0	0	1	0	0	0	0	0	0	0	0	0	0	0	0	0	0	0	0	0	0	0	0	0	1	0	0	0	0	0	0	0	0	0	0	0	1	0
ASV722	0	0	0	0	0	0	0	0	0	0	0	0	0	0	0	0	0	0	0	0	0	0	0	0	2	0	1	0	0	0	0	0	0	0	0	0	0	0	0	0	0	0	2	0	2	0	0	0	0
ASV723	0	1	0	0	0	0	0	0	0	0	0	0	1	0	0	2	6	111	2	0	0	0	2	3	0	0	0	0	30	0	0	0	0	0	217	0	0	0	0	2	0	0	0	0	0	0	0	0	0
ASV724	0	4	6	9	4	4	5	0	6	31	3	3	1	7	4	7	5	1	0	0	2	3	7	4	2	10	5	3	2	17	7	35	4	0	0	48	4	2	1	0	3	1	12	4	14	0	0	1	0
ASV725	0	0	0	0	0	0	1	0	0	0	0	0	0	0	0	0	0	0	0	0	0	0	0	0	0	0	0	0	0	0	0	0	0	0	0	0	0	0	0	0	0	0	0	0	0	0	0	0	0
ASV726	0	1947	0	710	2770	457	540	0	379	0	0	0	1407	0	257	1	0	0	13	320	0	1029	601	0	0	822	854	20	0	687	31	0	107	174	0	765	805	0	129	193	1896	0	139	1092	0	83	0	6	0
ASV727	24	182	0	247	147	36	63	0	0	16	0	5	0	45	0	1	6	0	269	35	13	0	4	8	352	0	115	4	11	24	0	0	22	0	8	290	6	0	34	6	2	3	0	66	0	0	39	0	0
ASV728	7	0	0	0	0	0	4	0	1	0	7	0	1	0	2	0	4	7	4	4	0	3	0	19	3	0	1	8	10	0	0	0	3	10	0	0	0	22	13	0	12	9	0	0	0	2	6	4	0
ASV729	0	58	0	0	0	0	0	0	0	0	0	0	0	0	0	0	0	0	0	0	0	0	0	0	0	0	0	0	0	0	0	0	0	0	0	0	0	0	0	0	0	0	0	0	0	0	0	0	0
ASV730	0	0	0	107	0	0	0	0	0	0	0	0	0	0	0	0	0	0	0	0	0	0	0	0	0	0	0	0	0	0	0	0	1	0	0	0	0	0	0	0	0	0	0	0	0	0	0	0	0
ASV731	0	0	0	0	0	0	0	0	0	0	0	0	0	0	0	0	18	0	0	0	0	0	0	0	0	0	0	0	0	0	0	0	0	0	0	0	0	0	0	0	0	0	0	0	0	0	0	0	0
ASV732	0	0	0	0	0	0	0	0	17	0	0	0	58	0	0	0	0	0	0	0	0	24	0	0	0	0	0	0	0	0	0	0	0	0	0	0	0	0	26	0	0	0	0	0	0	0	0	0	0
ASV733	0	0	0	0	0	27	23	2	1	0	7	0	1	0	0	0	8	0	0	0	0	0	0	0	0	0	0	0	0	0	0	0	6	4	0	0	0	0	3	0	0	0	0	0	1	3	0	0	2
ASV734	0	2	0	0	0	0	0	0	0	0	0	0	0	0	0	0	0	0	0	0	0	0	0	0	0	6	0	0	0	0	0	0	0	0	0	0	0	0	0	0	0	0	0	0	0	0	0	0	0
ASV735	0	0	10	0	0	0	0	0	0	0	0	0	0	0	0	1	0	0	0	0	0	0	0	0	0	0	0	0	0	0	0	0	0	0	0	0	0	0	0	0	0	0	0	0	0	0	0	0	0
ASV736	0	0	0	0	0	0	0	0	0	0	0	0	0	0	0	0	0	0	0	0	0	0	0	0	0	0	0	0	5	0	0	0	0	0	0	0	0	0	0	0	0	0	0	0	0	0	0	0	0
ASV737	0	0	4	0	0	0	0	0	0	0	0	9	0	0	0	0	0	0	0	0	11	0	0	0	0	0	0	0	0	0	1	0	0	0	0	0	0	0	0	0	0	0	0	0	0	0	0	0	0
ASV738	0	0	0	0	0	0	0	0	0	0	0	2	0	0	0	0	0	0	0	0	0	0	1	0	0	0	0	0	0	0	0	0	0	0	0	0	0	0	0	0	0	0	0	0	0	0	0	0	0
ASV739	0	0	4	0	0	0	0	0	0	0	0	2	0	0	0	0	0	0	0	0	0	0	2	0	0	0	0	0	0	0	0	0	0	0	0	0	0	0	0	0	0	0	0	0	0	0	0	0	0
ASV740	0	0	0	0	0	2	1	0	0	0	0	0	0	0	0	0	0	0	0	0	0	0	0	0	0	0	0	0	0	0	0	0	0	0	0	0	0	0	0	0	0	0	0	0	0	0	0	0	0
ASV741	3	19	0	0	0	0	0	0	0	0	0	0	0	0	0	0	0	0	0	0	0	0	0	0	0	0	0	0	0	0	0	0	0	0	0	0	0	0	0	0	0	0	0	0	0	0	0	0	0
ASV742	10	1	0	8	0	19	33	6	55	50	23	0	49	34	0	41	0	0	26	0	11	19	1	14	0	6	0	0	0	19	0	24	7	9	0	47	3	13	0	33	17	0	0	0	3	5	5	0	0
ASV743	0	0	0	0	0	0	0	0	0	0	0	0	0	0	0	0	0	0	0	0	4	0	0	0	0	0	0	0	0	0	0	0	0	0	0	0	0	0	0	0	0	0	0	0	0	0	0	0	0
ASV744	0	0	0	0	0	0	0	0	0	0	1	0	0	0	0	0	0	0	0	2	0	1	0	1	0	0	0	0	0	0	0	0	0	0	0	0	0	0	0	0	0	0	0	0	0	0	0	0	0
ASV745	0	0	0	0	0	0	0	0	0	0	0	0	0	0	0	0	0	0	0	0	0	0	0	0	0	0	1	0	0	0	0	0	0	0	0	0	0	0	0	0	0	0	0	0	0	0	0	0	0
ASV746	0	0	4	0	0	0	0	0	0	0	0	4	0	0	1	0	1	0	0	0	0	3	0	0	0	0	0	0	0	0	0	0	0	0	0	0	2	0	0	0	0	0	1	0	0	3	0	0	0
ASV747	0	0	0	0	0	0	0	0	0	0	0	0	0	0	0	0	0	0	0	0	0	0	0	0	1	0	45	0	0	0	0	2	0	0	0	0	3	0	0	0	0	0	0	0	5	0	0	0	0
ASV748	0	0	0	0	0	0	0	0	0	0	0	0	0	0	0	0	0	0	0	0	0	0	0	0	0	0	0	0	0	0	0	0	0	0	0	0	0	0	0	0	0	0	0	0	0	0	0	0	0
ASV749	0	0	0	0	0	0	0	0	0	0	0	0	0	0	0	0	0	0	0	0	3	0	0	0	0	0	0	0	0	0	0	0	0	0	0	5	0	0	0	0	0	0	0	0	0	0	0	0	0
ASV750	0	2	0	0	0	0	0	0	0	0	0	0	0	0	0	2	0	0	0	0	0	0	0	0	0	0	0	0	0	0	0	0	0	0	0	0	0	0	5	0	0	0	0	0	0	0	0	0	0
ASV751	0	1	0	511	0	4	4	0	1	0	0	0	0	0	142	1384	0	0	2	30	72	96	0	0	0	10	149	0	0	51	57	276	0	27	0	0	185	0	0	0	0	7	0	9	826	2	0	111	269
ASV752	0	0	0	0	0	0	0	0	0	0	0	0	0	0	0	0	0	0	0	0	0	0	0	0	0	0	0	0	0	0	0	0	0	0	0	0	0	0	0	0	0	0	0	0	0	0	0	0	0
ASV753	1473	0	5	0	0	0	0	0	0	13	0	413	0	0	23	0	0	0	0	0	3	2144	0	0	0	0	0	0	358	176	0	0	0	0	0	0	10	532	1943	0	1534	544	0	39	0	0	264	0	0
ASV754	0	0	0	0	0	0	0	0	0	0	0	0	0	0	0	0	0	0	0	0	0	0	0	0	0	0	0	0	0	0	0	0	0	0	0	0	0	0	0	0	0	0	0	0	0	0	0	0	0
ASV755	0	0	0	0	0	34	38	0	0	0	0	0	0	0	0	0	0	0	0	0	0	0	0	0	0	0	0	0	0	0	0	0	0	0	0	0	0	10	0	0	0	0	29	0	0	0	0	0	0
ASV756	0	89	0	0	0	2	12	0	3	0	0	0	0	0	0	9	0	0	0	0	0	0	0	0	0	0	0	0	0	0	1	197	41	13	0	0	0	3	0	9	37	0	0	0	0	0	0	3	0
ASV757	0	0	0	0	0	0	0	0	0	0	0	0	0	0	0	0	0	0	0	0	0	0	0	0	0	0	0	0	0	0	0	0	0	0	0	0	0	0	0	0	0	0	0	0	0	0	0	0	0
ASV758	0	0	0	0	0	0	0	0	0	0	0	0	1	0	0	0	0	0	0	0	0	0	0	0	0	0	0	0	0	0	0	0	0	0	0	0	0	0	0	0	0	0	0	0	0	0	0	0	0
ASV759	0	0	8	4	0	0	0	12	0	10	0	0	0	0	21	5	1	1	0	0	22	0	8	0	0	3	40	0	2	2	4	17	0	67	0	29	21	45	0	2	0	0	6	0	26	0	0	18	6
ASV760	0	0	4	0	0	0	0	0	0	0	0	0	0	0	0	0	3	0	0	0	6	0	58	0	0	0	0	0	0	0	0	0	0	0	0	0	0	0	0	0	0	0	3	0	0	0	3	0	0
ASV761	0	0	0	0	0	0	0	0	0	0	0	0	0	0	0	0	0	0	0	0	0	0	0	0	0	0	0	0	0	0	0	0	0	0	0	0	0	0	0	0	0	0	0	0	0	0	0	0	0
ASV762	0	0	0	0	0	0	0	0	0	0	0	0	0	0	0	0	6	0	0	0	0	0	0	0	0	0	0	0	0	0	0	0	0	0	0	0	0	0	0	0	0	0	0	0	0	0	0	0	0
ASV763	0	0	0	0	0	34	17	0	19	1	0	0	12	0	0	0	5	0	3	0	0	1	3	0	0	20	0	0	0	0	0	0	0	1	0	0	0	0	6	0	13	0	0	0	0	0	0	0	0
ASV764	0	0	0	0	0	0	0	0	0	0	0	0	0	0	0	0	0	0	0	0	0	0	0	0	0	0	0	0	0	0	0	0	0	0	0	0	0	0	0	0	0	0	28	0	0	0	0	0	0
ASV765	0	17	6	1	0	2	3	0	0	1	1	5	0	38	138	0	0	0	2	0	0	0	0	0	0	0	31	0	0	0	0	0	0	0	4	15	5	0	0	1	2	0	0	0	0	0	0	0	0
ASV766	0	0	0	0	0	0	0	0	0	0	0	0	0	0	0	0	0	8	0	0	0	0	0	0	0	0	0	0	0	0	0	0	0	0	0	0	0	0	0	12	13	0	0	0	0	0	0	0	0
ASV767	0	0	0	0	0	0	0	0	0	0	0	0	0	0	0	0	0	0	0	0	1	0	0	0	0	0	0	0	0	0	0	0	0	0	0	0	0	0	0	0	0	0	0	0	0	0	0	0	0
ASV768	0	0	0	0	0	2	2	0	0	0	0	0	0	0	0	0	0	0	0	0	0	0	0	0	0	0	0	0	0	0	0	0	0	0	0	0	0	0	0	0	0	0	0	0	0	0	0	0	0
ASV769	0	0	0	0	0	1	1	0	0	0	0	0	0	0	0	0	0	0	2	0	0	5	0	0	1	0	0	0	0	0	0	0	0	0	0	2	0	0	0	0	0	0	0	0	0	0	0	0	0
ASV770	0	0	108	0	0	0	0	0	0	0	0	0	0	0	0	0	0	0	0	0	0	0	0	0	0	0	0	0	0	0	0	0	0	0	0	0	0	0	0	0	0	0	0	0	0	0	0	0	0
ASV771	0	0	0	0	0	0	0	0	0	0	0	0	0	0	0	1	0	0	0	0	0	0	1	0	0	0	0	0	0	0	0	0	0	0	0	0	0	0	0	0	0	0	0	0	0	0	0	0	0
ASV772	0	0	0	0	0	0	0	140	0	0	0	0	0	0	0	0	0	0	44	0	0	0	6	0	0	0	0	0	0	0	0	0	2	0	0	0	0	0	0	0	0	3	0	0	0	0	0	0	0
ASV773	0	0	0	0	0	0	0	0	0	0	0	0	0	0	0	0	0	0	0	0	0	0	0	0	0	0	0	0	0	0	0	0	0	0	0	0	0	0	0	0	0	0	0	0	0	0	0	0	0
ASV774	0	0	0	0	0	0	0	0	0	0	0	0	0	0	0	0	0	0	0	0	0	0	0	0	0	0	0	0	0	0	0	0	0	0	0	0	0	0	0	0	0	0	0	0	0	0	0	0	0
ASV775	0	0	0	0	0	0	0	0	0	0	0	0	0	0	0	0	0	0	0	0	0	0	0	0	0	0	0	0	0	0	0	0	0	0	0	0	0	0	0	0	0	0	0	0	0	0	0	0	0
ASV776	0	0	0	0	0	4	2	0	0	0	0	0	0	0	3	0	0	0	0	0	7	0	0	0	0	0	0	0	0	0	1	0	0	0	0	0	7	0	0	0	0	0	2	0	0	0	0	0	0
ASV777	0	0	5	0	0	0	0	0	0	0	0	0	0	0	0	0	0	0	0	0	0	0	12	0	0	0	0	0	0	0	0	0	0	0	0	0	0	0	0	0	0	0	0	0	0	0	0	0	0
ASV778	0	0	38	0	0	0	0	0	0	0	0	0	0	0	110	0	0	0	0	0	0	0	0	0	0	0	0	0	0	0	0	0	0	0	0	0	0	0	0	0	0	0	0	0	0	0	0	0	0
ASV779	2	0	0	6	6	0	0	0	8	6	102	21	0	7	21	4	0	6	6	0	1	3	0	1	113	48	0	13	2	0	1	1	26	11	0	0	20	102	4	0	0	0	10	34	0	0	0	0	9
ASV780	0	0	0	0	0	0	0	0	0	0	0	0	0	0	0	0	0	0	0	0	0	0	0	0	0	0	0	0	0	0	0	0	0	0	0	0	0	0	0	0	0	0	0	0	0	0	0	0	0
ASV781	45	0	0	313	0	119	121	152	20	8	1	3	321	0	0	225	921	752	1	0	43	60	1511	166	0	58	4	0	173	24	142	0	24	5	962	42	0	0	8	0	2	0	522	39	0	189	0	1	0
ASV782	0	2	0	1	0	4	8	15	0	0	27	0	0	13	0	1	0	0	7	7	0	0	0	17	6	0	15	2	0	0	0	1	0	0	32	4	8	0	0	0	9	4	0	0	0	0	0	0	0
ASV783	0	0	0	0	0	0	0	0	0	0	0	0	0	0	0	0	0	0	0	0	0	0	0	0	0	0	0	0	0	0	0	1843	318	0	6	0	0	0	0	0	0	0	0	0	0	0	0	0	0
ASV784	21	4	20	1	7	0	0	0	22	2	1	23	0	5	26	19	8	88	1	0	18	0	188	11	1	0	0	0	25	0	38	4	0	3	90	221	0	14	4	11	0	0	2	0	1	2	0	0	0
ASV785	0	0	0	0	0	0	0	0	0	0	0	0	0	0	0	0	0	0	0	0	0	0	0	0	0	0	2	0	0	0	0	4	0	0	0	0	0	0	0	0	0	0	0	0	0	0	0	0	0
ASV786	0	0	3	0	0	0	0	0	0	2	0	0	0	0	1	0	0	2	0	0	0	0	1	1	0	0	0	0	3	2	0	0	0	0	0	0	0	0	0	0	0	0	0	0	0	0	0	0	0
ASV787	0	0	0	0	0	0	0	0	0	0	0	0	0	0	0	0	0	0	0	0	0	0	0	0	0	0	0	0	0	0	0	0	0	0	22	0	0	0	0	0	0	0	0	0	0	0	0	0	0
ASV788	0	0	0	0	0	0	0	0	0	0	0	0	0	0	0	0	0	0	0	0	0	0	0	0	0	0	6	0	0	0	0	0	0	0	0	0	2	0	0	0	0	0	0	0	0	0	0	3	0
ASV789	0	0	0	0	0	0	0	0	0	0	0	0	0	0	0	0	0	0	0	0	13	0	0	0	0	0	0	0	0	0	0	0	0	0	0	0	0	0	0	0	0	0	56	0	0	0	0	0	0
ASV790	0	0	66	0	0	0	0	0	0	159	0	299	0	0	320	0	0	0	130	0	0	0	6	0	0	0	0	0	0	156	2	0	0	103	0	66	1175	0	0	162	0	0	6	0	460	0	0	9	0
ASV791	0	0	0	0	0	0	0	0	0	0	0	4	0	0	0	0	0	0	0	0	0	0	3	0	0	2	0	0	0	0	0	0	0	0	0	0	0	0	0	0	0	0	0	0	0	0	0	0	0
ASV792	0	0	0	0	14	0	0	0	0	0	0	13	0	6	0	0	0	0	0	0	0	0	0	0	0	0	0	0	0	1	0	0	0	6	0	0	0	0	0	0	40	0	0	0	0	0	0	0	0
ASV793	0	0	1	0	0	0	0	0	0	0	0	0	0	0	0	0	0	0	0	0	0	0	0	0	0	0	0	0	0	0	1	0	0	0	0	3	0	0	0	0	0	0	0	0	0	0	0	0	0
ASV794	0	125	0	0	0	0	0	0	0	0	0	0	0	0	0	0	0	0	0	0	0	0	2	0	0	0	4	0	0	0	0	0	0	2	0	0	0	0	0	0	0	0	0	0	0	0	0	0	0
ASV795	0	0	10	0	0	0	0	0	0	0	0	0	0	0	0	8	0	0	0	0	0	0	0	0	0	0	0	0	0	0	0	0	0	0	0	66	0	0	0	0	0	0	0	0	0	0	0	0	0
ASV796	0	0	0	0	0	3	6	0	0	0	0	0	0	0	0	0	0	0	0	0	0	0	0	0	0	3	0	0	0	0	0	24	2	0	13	0	0	0	1	0	0	0	0	0	0	0	0	0	0
ASV797	0	0	0	0	0	0	0	0	0	0	0	0	1	0	0	0	0	0	0	0	0	0	0	0	0	0	0	0	0	0	0	0	5	0	0	0	0	0	0	0	0	0	0	1	0	0	0	0	0
ASV798	0	0	0	0	0	0	0	0	6	0	0	0	0	0	17	0	12	0	0	0	0	0	3	0	0	6	0	0	31	10	7	0	0	157	0	0	4	10	0	0	0	0	7	0	0	0	0	4	0
ASV799	0	0	0	0	0	0	0	0	0	0	0	0	0	0	0	0	0	0	0	0	0	0	0	0	0	0	0	0	0	0	0	0	0	0	0	0	0	0	0	0	0	0	0	0	0	0	0	0	0
ASV800	0	0	0	0	0	0	0	0	0	0	0	0	0	0	0	0	0	0	0	0	0	0	0	0	0	0	0	0	0	0	0	0	0	0	0	0	0	0	0	0	0	0	0	0	0	0	0	130	0
ASV801	2	0	0	0	0	0	1	0	2	0	0	0	0	0	2	0	0	1	0	0	0	0	0	0	0	0	2	0	0	0	1	4	0	0	5	0	3	0	0	0	0	0	4	0	1	0	0	0	0
ASV802	0	0	0	0	13	7	7	52	0	0	0	61	0	0	5	0	2	0	0	13	6	21	0	3	0	0	0	55	27	0	0	43	0	0	0	10	0	12	0	0	0	0	7	0	0	0	0	0	0
ASV803	0	0	0	0	0	0	0	0	0	0	0	0	0	0	0	0	0	0	0	0	0	0	0	0	0	0	0	0	0	0	0	0	0	0	0	0	0	0	0	0	0	0	0	0	0	0	0	0	0
ASV804	0	0	41	0	0	14	11	2	3	16	0	30	0	9	117	21	7	8	0	163	14	0	2	29	1	0	52	0	0	41	7	193	0	8	0	60	4	185	1	23	124	1	25	0	0	96	0	8	10
ASV805	7	0	6	0	0	0	0	0	0	0	6	0	10	0	0	0	0	7	0	0	0	0	3	0	0	0	3	0	0	7	0	0	50	0	18	3	0	0	28	0	0	2	0	0	0	28	2	0	0
ASV806	0	0	0	0	0	0	0	0	0	0	0	0	0	0	5	0	0	0	0	0	0	0	0	0	0	0	0	0	0	0	0	0	0	0	0	0	0	0	0	0	0	0	0	0	0	0	0	0	0
ASV807	0	0	0	0	0	0	0	0	0	0	0	0	0	0	0	0	0	0	0	0	0	0	0	0	0	0	0	0	0	0	0	0	0	0	0	0	0	0	0	0	0	0	0	0	0	0	0	0	0
ASV808	0	0	0	0	0	1	1	0	0	0	0	0	0	0	0	0	0	0	0	0	2	0	0	0	0	0	0	0	0	0	0	0	100	2173	0	0	0	18	2	0	0	0	0	0	152	0	0	0	0
ASV809	0	0	0	0	0	0	0	0	8	27	0	47	0	0	5	0	0	0	0	0	0	0	0	0	0	0	0	0	4	89	4	0	0	11	0	0	39	0	0	0	39	6	45	0	0	9	4	65	0
ASV810	0	0	0	2	0	0	0	0	0	0	0	0	0	0	0	0	0	0	0	0	0	0	3	0	0	5	0	0	18	0	0	0	12	0	0	0	0	0	0	0	0	0	3	0	0	0	0	0	0
ASV811	0	0	0	0	0	0	0	0	0	0	0	0	0	0	0	0	0	0	0	0	0	0	0	0	0	0	0	0	0	0	0	0	0	0	0	0	0	0	0	0	0	0	0	0	6	0	0	0	0
ASV812	0	62	5	89	0	7	5	13	77	111	0	0	0	95	0	0	22	0	21	8	17	121	179	159	0	10	72	25	0	63	3	11	0	2	0	21	3	43	84	144	11	16	0	30	495	0	19	4	15
ASV813	0	0	0	0	0	0	0	0	0	0	0	0	0	0	38	0	0	0	0	0	0	0	2	0	0	0	0	0	0	0	0	0	0	0	0	0	0	0	0	0	0	0	0	0	0	0	0	0	0
ASV814	1	0	29	0	0	0	0	0	0	0	0	0	0	0	0	0	0	0	0	0	0	0	0	0	0	0	0	0	0	0	0	0	0	0	0	0	0	0	0	0	0	0	0	11	0	0	0	0	0
ASV815	0	0	31	0	0	0	0	0	0	0	0	174	0	0	0	0	0	0	0	1124	71	0	0	0	0	0	0	0	0	202	0	0	3	2	0	0	35	0	0	0	0	1622	0	0	1	0	0	0	0
ASV816	0	1	0	0	0	0	0	0	0	0	0	0	0	0	0	0	0	0	0	0	0	0	1	0	0	0	0	0	0	0	0	0	0	0	0	3	9	0	0	0	0	0	0	0	0	0	0	0	0
ASV817	0	2	0	0	0	0	0	17	0	0	0	0	0	0	0	0	0	0	0	0	0	0	0	0	0	0	0	0	0	0	0	33	2	0	7	18	0	0	0	0	0	0	0	0	0	3	0	0	0
ASV818	0	0	0	0	0	0	0	6	0	1	0	0	0	0	0	0	0	0	0	0	0	0	0	0	0	16	0	0	0	0	1	1	2	0	3	0	0	0	0	0	0	0	0	0	6	0	0	0	0
ASV819	0	0	0	2	0	0	0	0	0	0	3	0	0	0	0	0	0	0	0	0	0	0	0	0	0	3	0	0	0	0	0	0	3	0	0	0	0	0	0	0	0	0	0	0	0	0	0	0	0
ASV820	0	0	87	0	0	0	0	0	0	0	0	0	0	0	169	262	1	0	0	0	27	0	288	0	0	0	0	0	3	25	0	0	0	9	0	0	96	7	0	0	0	0	4	0	1240	0	0	112	0
ASV821	0	0	0	0	0	0	0	0	0	0	0	0	0	0	0	0	0	0	0	0	0	0	0	0	0	0	0	0	0	0	0	0	0	0	0	0	0	0	0	0	0	0	0	0	0	0	0	0	0
ASV822	0	0	0	0	0	0	0	0	0	0	0	0	0	0	0	0	0	0	0	0	0	0	0	0	0	0	0	0	0	0	0	0	0	0	0	0	0	0	0	0	0	0	0	0	0	0	0	0	0
ASV823	0	0	0	0	0	0	0	0	0	0	0	0	0	0	0	0	0	0	0	0	0	0	0	0	0	0	0	0	0	0	0	0	0	0	0	0	0	0	0	0	0	0	0	0	0	0	0	0	0
ASV824	0	0	0	0	0	0	0	0	0	0	0	0	0	0	0	0	0	0	0	0	2	0	0	0	0	0	0	0	0	0	0	0	0	0	0	0	0	0	0	0	0	0	2	0	0	0	0	0	0
ASV825	0	0	0	0	0	0	0	75	0	0	0	0	0	0	0	0	56	0	0	0	0	0	0	0	0	0	0	0	0	0	0	0	0	0	0	11	0	0	0	0	0	0	0	0	0	0	0	0	0
ASV826	0	0	0	0	0	0	0	0	0	17	0	0	0	0	0	0	0	0	0	0	11	0	0	0	0	0	0	0	0	0	0	0	0	0	0	0	0	0	0	0	0	0	0	0	0	0	0	0	0
ASV827	0	0	0	0	0	0	0	0	0	0	0	0	0	0	0	0	0	0	0	3	0	0	1	0	0	0	0	4	0	0	0	0	0	0	0	0	0	0	0	0	0	0	0	0	0	0	0	0	0
ASV828	0	101	0	0	0	0	0	0	0	0	0	0	0	0	0	0	0	0	0	0	0	0	0	0	0	0	0	0	0	0	0	0	0	0	0	0	0	0	0	0	0	0	0	0	0	0	0	0	0
ASV829	0	0	0	0	0	0	0	0	0	7	0	0	0	0	0	0	0	0	0	0	11	0	10	0	0	0	0	0	0	5	0	0	5	0	0	0	0	0	0	0	0	1	1	0	0	0	0	0	0
ASV830	0	0	1	0	0	0	0	0	0	0	0	0	0	0	0	0	0	0	0	0	0	0	0	0	0	0	0	0	0	0	0	0	0	0	0	0	0	0	0	0	0	0	0	0	0	0	0	0	0
ASV831	0	0	0	0	0	0	0	0	0	0	0	0	0	0	0	0	0	0	0	0	0	0	0	0	0	0	0	0	0	0	0	0	0	0	0	0	0	0	0	0	0	0	0	0	0	0	0	0	0
ASV832	0	0	0	0	0	0	0	0	0	0	0	0	0	0	0	52	2	0	0	0	0	0	0	0	0	0	0	0	0	0	0	0	0	0	0	0	0	0	0	0	0	0	0	0	0	0	0	0	2
ASV833	0	0	0	0	0	9	0	0	0	0	0	0	0	0	0	3	0	0	0	0	0	0	0	0	0	0	0	0	0	0	0	0	0	0	0	0	0	0	0	0	0	0	0	0	0	0	0	0	0
ASV834	0	0	0	0	0	0	0	0	0	0	0	0	0	0	0	0	0	0	0	0	0	0	0	0	0	0	0	0	0	0	0	0	0	0	0	0	0	0	0	0	0	0	0	0	0	0	0	0	0
ASV835	0	8	0	0	0	0	0	2	0	0	0	0	0	0	0	0	0	0	19	0	0	0	0	0	0	0	0	2	0	0	0	2	0	1	0	0	12	0	0	0	0	0	0	1	0	0	0	0	3
ASV836	0	0	24	0	0	0	0	0	0	0	0	2	0	0	0	0	0	0	0	0	1	0	17	0	0	0	7	0	0	12	0	0	0	8	0	0	3	0	0	0	0	3	11	0	0	0	14	0	0
ASV837	0	0	0	0	0	0	0	0	0	0	0	0	0	0	0	0	5	0	0	0	0	0	0	0	0	0	0	0	0	0	0	0	0	0	0	0	0	0	0	0	0	0	0	0	0	0	0	0	0
ASV838	0	0	0	0	0	0	0	0	0	0	0	0	0	0	0	0	0	0	0	0	0	0	0	0	0	0	0	0	0	0	0	0	0	0	0	0	0	0	0	0	0	0	0	0	0	0	569	0	0
ASV839	247	3	64	70	65	231	231	89	209	36	107	772	174	178	186	94	215	433	133	185	279	158	108	122	41	136	38	33	154	13	1	52	1661	417	56	93	28	181	247	23	73	67	336	251	103	760	1031	74	159
ASV840	0	0	21	0	0	1	1	0	0	0	0	0	0	0	0	0	0	0	0	0	0	0	0	0	0	0	0	0	0	0	0	0	0	0	0	0	0	3	0	0	0	0	0	0	0	0	0	0	0
ASV841	0	0	0	0	0	0	0	0	0	4	0	0	12	0	0	0	4	0	0	0	0	0	5	0	0	0	0	0	0	0	0	0	0	0	0	0	0	0	0	0	0	0	0	0	0	0	0	0	0
ASV842	0	1	0	0	0	0	0	0	0	0	0	0	0	0	0	3	0	0	0	0	1	0	0	2	0	0	0	1	3	0	0	0	0	0	0	0	0	0	0	0	0	2	0	0	0	0	0	0	2
ASV843	0	0	1	0	0	0	0	0	0	0	0	0	0	0	0	0	0	0	0	0	1	0	0	0	0	0	0	0	0	0	0	0	0	0	0	4	0	0	0	0	0	0	0	0	0	0	0	0	0
ASV844	0	0	0	0	0	0	0	0	0	0	0	0	0	0	0	0	0	0	0	0	4	0	0	0	0	0	0	110	0	0	0	0	0	0	0	0	0	0	0	0	0	0	0	0	0	0	0	0	0
ASV845	29	0	22	9	0	33	28	11	12	30	18	78	162	0	0	0	0	209	193	0	47	50	0	106	0	38	2	7	0	0	0	6	420	0	44	0	22	43	52	10	95	4	61	4	0	2	502	96	0
ASV846	0	0	0	0	0	0	2	0	0	4	0	0	0	0	4	0	0	0	0	0	0	0	0	0	0	0	2	0	0	0	0	11	0	0	0	2	1	4	0	0	0	0	0	0	0	0	0	3	0
ASV847	0	0	0	0	0	0	0	0	0	0	0	0	0	0	0	0	0	0	0	0	94	0	0	0	0	0	0	0	0	0	0	0	0	0	0	0	0	0	0	0	0	0	0	0	0	0	0	0	0
ASV848	0	0	0	0	0	0	0	0	0	0	0	0	0	0	0	15	0	0	0	0	1	0	2	0	0	0	5	0	0	0	0	0	0	0	0	0	1	0	0	0	0	0	0	0	1	0	0	0	0
ASV849	74	0	0	0	0	28	31	90	41	53	2	4	68	7	0	25	10	18	3	0	9	9	9	35	23	0	0	0	0	22	1	0	13	117	4	0	28	11	0	0	3	0	54	9	41	97	11	0	33
ASV850	0	0	0	0	0	0	0	0	0	0	0	0	0	0	0	0	0	0	0	0	0	0	0	0	0	0	0	0	0	0	0	0	0	0	0	0	0	0	0	0	0	0	0	0	0	0	0	0	0
ASV851	0	0	0	0	0	0	0	1	13	0	0	0	0	0	0	0	0	0	0	0	0	0	0	0	0	0	0	0	0	0	0	0	0	0	0	0	0	7	0	0	0	0	36	0	0	0	0	0	0
ASV852	0	0	0	2	0	0	0	0	0	0	0	0	0	0	0	0	0	0	0	0	0	0	0	0	0	0	0	0	0	0	0	3	0	0	0	0	0	0	0	0	0	0	0	0	0	0	0	0	0
ASV853	0	4	0	0	0	0	0	0	0	0	0	0	0	0	0	0	1	0	0	0	0	0	0	0	0	0	0	0	0	0	0	0	0	0	0	0	0	0	0	0	0	0	0	0	0	0	0	0	0
ASV854	0	0	0	0	0	0	0	0	0	0	0	0	0	0	0	0	0	0	0	0	0	0	0	0	0	0	0	0	0	0	0	0	0	0	0	0	1	0	0	0	1	0	0	0	0	0	0	0	0
ASV855	0	0	0	0	0	0	0	0	0	0	0	0	0	0	0	0	0	0	0	0	0	0	0	0	0	0	0	0	0	0	0	0	0	0	0	0	0	0	0	0	0	0	0	0	0	0	0	0	0
ASV856	0	0	0	2	6	0	0	0	0	0	1	2	0	5	2	2	0	0	0	1	0	1	0	2	0	0	5	0	0	0	0	0	0	0	0	0	0	0	0	0	3	0	0	0	0	0	0	0	0
ASV857	0	0	3	16	0	2	6	4	1	5	0	0	0	0	0	3	21	0	0	0	3	0	0	0	0	9	0	0	3	20	0	0	0	4	0	0	0	0	0	0	0	0	4	3	0	1	0	11	0
ASV858	0	0	0	0	0	0	0	0	0	0	0	0	0	0	0	0	0	0	0	0	0	0	0	0	0	0	0	0	0	0	0	4	0	0	1	0	0	0	0	0	0	0	0	0	0	0	0	0	0
ASV859	0	0	0	0	0	0	0	0	0	0	0	0	0	0	0	0	0	0	0	0	0	0	0	0	0	0	0	0	0	0	0	0	0	0	0	0	0	0	0	0	0	0	0	0	0	0	0	0	0
ASV860	0	0	0	0	0	0	0	0	0	0	0	38	0	0	0	0	0	0	0	0	0	0	3	0	0	0	1	0	0	0	0	0	0	44	0	0	0	0	0	0	0	0	0	0	0	0	0	0	0
ASV861	0	0	0	0	0	0	0	0	0	0	0	0	0	0	0	0	0	0	0	0	0	0	0	0	0	0	0	0	0	0	0	0	0	0	0	0	0	0	0	0	0	0	0	0	0	0	0	0	0
ASV862	0	0	0	0	0	0	0	0	0	0	0	0	0	0	0	0	0	0	0	0	0	0	37	0	0	0	0	0	0	0	0	0	0	0	0	0	0	0	0	0	0	0	0	0	0	0	0	0	0
ASV863	0	0	0	0	0	0	0	0	0	0	0	0	0	0	0	0	0	0	0	0	0	0	0	0	0	0	0	0	0	0	0	0	0	0	0	0	0	0	0	0	5	0	0	0	0	0	0	0	0
ASV864	0	0	0	0	0	0	0	0	0	0	0	1489	1	0	0	0	0	0	0	0	0	0	0	0	0	0	0	0	0	0	0	0	0	0	0	0	0	0	0	0	0	0	0	0	0	0	0	0	0
ASV865	0	0	0	0	0	103	91	0	0	19	0	0	0	0	0	0	5	3	0	0	0	0	0	0	0	0	0	0	11	0	0	0	0	0	0	0	0	0	1	6	0	0	21	0	0	0	0	0	0
ASV866	0	0	0	0	0	0	0	0	0	0	0	0	0	0	0	0	0	0	0	0	5	0	0	0	0	0	0	0	0	0	0	0	0	0	0	0	0	0	0	0	0	0	0	0	0	0	0	0	0
ASV867	0	0	0	0	0	0	0	0	0	29	0	0	0	0	1	27	0	0	0	0	0	0	17	0	0	0	0	0	0	0	0	0	0	0	0	0	4	0	0	3	0	0	3	0	0	0	0	0	0
ASV868	0	0	3	0	0	0	0	0	0	0	0	6	0	0	0	0	0	0	0	0	0	0	0	0	0	0	0	0	0	0	0	0	0	0	0	0	0	0	0	0	0	0	0	0	0	0	0	0	0
ASV869	0	0	0	0	0	0	0	0	0	0	0	40	0	0	0	0	0	0	0	0	7	0	0	0	0	0	0	0	0	0	0	0	0	0	0	0	0	0	0	0	0	0	0	0	0	0	0	0	0
ASV870	0	0	0	0	0	0	0	0	0	0	0	0	0	0	0	0	7	0	0	0	0	0	7	0	0	0	0	0	0	0	442	0	0	0	0	0	0	0	0	0	0	0	0	0	0	0	0	0	12
ASV871	0	0	0	0	0	0	0	0	0	0	0	0	0	0	0	0	0	0	0	0	0	0	0	0	0	0	0	0	0	0	0	0	0	0	0	0	0	0	0	0	0	0	0	0	0	0	0	0	0
ASV872	0	0	14	6	0	0	0	0	0	15	0	7	0	0	3	8	24	0	1	0	9	0	2	0	0	1	0	0	0	9	0	0	0	1	0	0	20	0	0	0	0	0	11	0	0	0	0	0	0
ASV873	704	42	6	15	4	4	10	27	63	12	10	0	47	0	0	508	142	647	71	153	9	42	197	77	27	3	2	3	223	0	64	42	8	13	539	162	6	36	8	73	16	48	0	0	22	21	0	0	4
ASV874	0	0	0	0	0	0	0	0	0	0	0	0	0	0	0	0	0	0	0	0	0	0	0	0	0	0	0	0	0	0	0	0	0	0	0	0	5	0	0	0	0	0	1	0	0	0	0	0	0
ASV875	0	0	133	0	0	0	0	0	0	0	0	159	0	0	10	113	0	6	0	0	7	0	0	0	0	0	0	0	0	143	0	0	0	0	0	0	12	0	0	0	0	0	0	0	0	6	53	0	2
ASV876	0	0	0	0	0	0	0	0	0	0	0	0	0	0	1	0	0	0	0	0	0	0	0	0	0	0	1	0	0	3	0	0	0	0	0	25	0	0	0	0	0	0	0	0	0	0	0	0	0
ASV877	0	0	0	0	0	0	0	0	0	0	0	0	0	0	0	0	0	0	0	0	0	1	0	0	6	0	0	0	0	0	0	0	0	1	0	0	0	11	0	0	0	7	0	0	0	0	0	0	0
ASV878	1	4	0	272	0	78	85	6	6	0	114	104	4	39	68	0	2	1	251	101	9	0	17	0	3	129	901	772	0	3643	6649	0	0	0	0	123	9	0	3	613	0	0	0	239	6	0	0	0	20
ASV879	0	0	0	0	0	0	0	0	0	0	0	0	0	0	0	0	0	0	0	0	3	0	0	0	0	0	0	0	0	0	0	0	0	0	0	0	0	0	0	0	0	0	0	0	0	0	0	0	0
ASV880	0	0	0	0	0	0	0	0	0	0	0	0	0	0	0	0	0	0	0	0	0	0	0	0	0	0	0	0	0	0	0	0	0	0	0	0	0	0	0	0	0	0	0	0	0	0	0	0	0
ASV881	0	7	0	0	0	0	0	0	0	0	0	0	2	0	0	14	0	0	0	0	0	0	0	0	0	0	0	0	0	0	0	0	0	0	0	0	0	0	0	0	0	0	0	0	0	0	0	0	0
ASV882	0	0	0	0	0	0	0	0	7	0	0	0	0	0	2	3	3	0	4	0	0	0	101	6	0	0	0	0	14	0	13	0	0	0	412	16	0	0	0	3	0	0	0	0	0	0	0	0	0
ASV883	3	0	10	3	0	2	3	59	0	2	73	7	4	25	0	0	0	10	0	0	1	13	0	0	0	7	0	0	0	0	0	0	2	4	13	25	0	0	0	0	0	0	7	6	22	4	0	11	0
ASV884	0	0	0	0	0	0	0	0	0	0	0	0	0	0	0	0	0	0	0	0	0	0	0	0	0	0	0	0	0	0	0	0	0	0	0	0	0	0	0	0	0	0	0	0	0	0	0	0	0
ASV885	25	2	196	0	14	6	8	0	64	28	0	3	4	0	0	0	0	35	9	0	3	7	0	0	0	0	55	0	36	14	4	0	295	3	0	0	9	12	5	0	4	37	5	13	0	18	6	3	34
ASV886	0	0	0	0	0	0	0	0	0	0	0	0	0	0	0	0	0	0	0	0	0	0	0	0	0	0	0	0	0	1	0	0	0	0	0	2	0	0	0	0	0	0	0	0	0	0	0	0	0
ASV887	0	0	6	0	0	0	0	0	0	0	0	0	0	0	0	3	0	0	0	0	0	0	0	0	0	0	0	4	0	0	0	0	0	0	0	1	0	0	0	0	0	0	0	0	0	0	0	0	0
ASV888	0	0	0	0	0	0	0	0	0	0	0	0	0	0	0	0	0	0	0	0	0	0	0	0	0	0	0	0	0	0	0	0	0	0	0	0	0	0	0	0	0	0	0	0	0	0	0	0	0
ASV889	0	0	13	0	0	0	0	0	0	0	0	0	0	0	0	0	8	0	0	0	0	0	0	0	0	0	0	0	0	0	0	0	0	0	0	0	0	0	0	0	0	0	0	0	0	0	0	133	0
ASV890	0	0	0	0	0	0	0	0	0	0	0	0	0	0	0	0	0	0	0	0	0	0	0	0	0	0	0	0	3	0	0	0	0	0	0	0	0	0	0	0	0	0	0	0	0	0	0	0	0
ASV891	15	135	6	165	1000	49	64	49	61	9	0	84	121	123	11	160	52	0	323	40	46	255	15	84	320	103	0	92	3	16	70	86	5	7	22	79	20	83	164	22	250	56	3	14	162	114	64	0	10
ASV892	0	0	0	0	0	0	0	0	0	0	0	0	0	0	0	0	0	0	0	0	0	0	0	0	0	0	0	0	0	0	0	0	0	0	0	0	0	0	0	0	0	0	0	0	0	0	0	0	0
ASV893	0	0	0	0	0	1	0	0	0	520	0	0	1138	0	0	0	0	0	0	0	0	0	0	0	0	0	0	0	0	0	0	0	48	0	0	0	0	0	0	0	0	186	0	0	0	0	0	0	0
ASV894	0	0	3	11	0	18	12	0	2	49	0	22	0	64	20	7	0	8	0	7	6	0	0	41	0	12	5	11	55	12	0	0	0	4	0	0	2	1	0	0	0	0	10	0	0	0	90	0	7
ASV895	0	0	0	0	0	0	0	0	0	0	0	0	0	0	0	0	0	0	0	0	0	0	0	0	0	0	0	0	12	0	0	0	0	0	0	0	0	0	0	0	0	0	0	0	0	0	0	0	0
ASV896	0	0	0	0	0	0	0	0	0	0	0	0	0	0	0	0	0	0	0	0	0	0	0	0	0	0	0	0	0	0	0	0	0	0	4	0	0	0	0	0	0	0	0	0	0	0	0	0	0
ASV897	0	0	0	0	0	0	0	0	0	0	0	0	0	0	0	0	0	0	0	0	0	0	0	0	0	0	2	0	2	0	0	0	0	0	0	0	0	0	0	0	0	0	0	0	0	0	0	0	0
ASV898	0	0	0	0	0	0	0	0	0	0	0	0	0	0	0	0	0	0	0	0	2	0	0	0	0	0	0	0	0	0	0	0	0	0	0	0	0	0	0	0	0	0	0	0	0	0	0	0	0
ASV899	0	15	6	0	0	0	0	0	5	0	0	0	0	0	0	4	14	0	0	0	0	0	0	0	0	0	0	0	0	0	0	0	0	0	0	2	0	0	0	0	0	0	0	0	0	0	0	0	0
ASV900	0	0	0	42	0	0	2	0	0	0	0	0	0	0	0	2	0	0	0	0	0	0	0	0	0	0	0	0	0	22	0	0	0	0	0	0	0	0	0	0	0	0	0	0	0	0	0	0	0
ASV901	0	0	0	0	0	0	0	0	0	0	0	0	0	0	0	0	0	0	0	0	0	0	0	0	0	0	11	0	0	0	0	0	0	0	0	0	0	0	0	0	0	0	9	0	0	0	0	19	0
ASV902	0	0	0	0	1	0	0	0	0	0	0	0	0	0	0	0	0	0	0	0	0	0	0	0	0	0	0	0	0	0	0	0	0	0	0	0	0	0	0	0	0	0	0	0	0	6	0	0	0
ASV903	0	0	0	0	0	0	0	0	0	0	0	13	0	0	0	0	0	0	0	0	0	0	0	0	0	0	0	0	0	0	0	0	0	0	0	0	0	0	0	0	0	0	6	0	0	0	0	0	0
ASV904	0	0	0	0	0	0	0	0	0	0	0	0	0	0	0	0	0	0	0	0	0	0	0	0	20	1	64	0	0	0	0	2	0	0	0	0	0	0	0	0	0	0	0	0	0	0	0	1	0
ASV905	15	4	0	0	0	0	7	0	0	0	0	0	0	0	0	0	0	0	0	0	0	3	0	0	0	0	62	0	13	0	0	82	9	0	10	0	9	0	0	0	0	3	0	0	0	0	0	0	0
ASV906	0	0	0	0	0	0	0	0	0	3	0	0	0	0	0	1	0	0	0	0	2	0	0	0	0	0	0	0	0	0	0	0	0	0	0	0	0	0	0	0	0	0	0	0	0	0	0	0	0
ASV907	0	0	0	3	0	0	0	0	0	0	0	0	0	8	0	0	0	0	0	0	0	0	0	0	0	0	0	0	0	0	0	0	0	0	0	0	0	0	0	0	5	0	0	0	0	0	0	0	0
ASV908	0	48	117	74	70	38	47	0	152	224	0	17	104	243	77	51	211	4	21	0	0	130	344	183	7	27	108	6	16	75	90	13	6	51	0	7	35	81	55	500	71	28	4	141	0	35	0	147	11
ASV909	0	0	0	0	0	0	0	0	0	4	0	0	0	0	0	0	0	0	0	0	0	0	11	0	0	0	0	0	0	0	0	0	0	0	0	0	0	0	0	0	0	0	0	0	2	0	0	0	0
ASV910	0	0	0	0	0	2	3	3	0	0	0	0	0	11	0	1	1	0	0	2	0	2	2	3	2	4	4	0	4	3	1	0	0	1	0	16	1	0	0	0	2	2	0	0	0	0	0	0	3
ASV911	0	0	0	4	0	0	0	0	8	0	26	31	0	0	0	0	5	7	0	9	0	3	0	0	0	3	0	0	35	7	0	0	2	0	0	0	0	16	20	0	0	0	207	0	0	15	13	0	0
ASV912	0	30	0	19	5	44	38	5	1	1	6	13	0	0	10	7	5	7	14	4	0	0	2	1	1	7	14	3	14	4	11	3	5	2	0	3	17	10	1	39	0	21	4	2	0	6	0	14	4
ASV913	0	1	0	0	7	0	0	0	0	0	2	0	0	0	0	4	0	0	0	1	0	0	0	0	3	0	2	2	14	0	0	6	22	0	0	0	0	6	3	0	3	0	14	0	1	0	0	0	0
ASV914	0	0	0	0	0	0	0	0	0	0	0	0	0	0	0	0	0	0	0	0	0	0	0	0	0	0	0	0	0	0	0	0	0	0	0	0	0	0	0	0	0	0	0	0	0	0	0	0	0
ASV915	0	0	0	0	0	0	0	0	0	0	0	0	0	0	0	8	0	0	0	0	0	0	0	0	0	0	0	0	0	0	0	0	0	0	0	0	0	0	0	0	0	0	0	0	0	0	0	0	0
ASV916	0	0	0	0	0	0	0	0	0	0	0	0	0	0	0	0	0	0	0	0	0	0	0	0	0	0	0	0	0	0	0	0	0	0	0	0	0	0	0	0	0	0	0	0	0	0	0	0	0
ASV917	0	0	0	0	0	6	6	0	10	0	0	0	0	0	0	0	8	0	0	0	0	0	3	0	0	0	0	0	0	0	0	0	16	0	0	2	0	0	0	2	1	0	0	0	0	0	0	0	0
ASV918	0	0	0	0	0	0	0	0	0	0	0	1	0	0	0	1	0	0	0	0	0	0	0	0	0	0	1	0	1	0	0	0	0	0	0	0	0	7	0	0	0	0	0	0	1	0	0	0	0
ASV919	0	2	0	0	0	0	0	0	3	0	0	0	0	0	0	5	0	0	0	0	0	0	0	0	0	0	3	0	0	3	0	0	0	0	0	0	0	0	0	0	0	0	0	0	0	0	0	0	0
ASV920	0	0	0	30	0	0	0	0	0	0	0	0	0	0	0	0	0	0	0	0	0	0	0	0	0	4	0	0	0	0	0	0	0	0	0	0	0	0	0	0	44	0	0	0	0	0	0	0	0
ASV921	0	0	0	0	0	0	0	0	0	0	0	0	0	0	0	0	0	0	0	0	0	0	6	0	0	0	0	0	0	0	0	0	0	0	0	0	0	0	0	0	0	0	0	0	0	0	0	0	0
ASV922	0	3	0	0	0	11	12	0	0	0	26	16	3	0	0	1	0	4	0	3	4	0	0	0	0	1	0	0	0	0	0	0	0	15	0	0	0	0	4	0	1	0	0	0	0	0	0	0	0
ASV923	0	0	0	0	0	3	2	0	0	0	0	0	0	0	11	0	0	0	0	0	0	0	0	0	0	0	0	0	0	0	0	0	0	0	0	0	0	0	0	0	0	0	0	0	0	0	0	0	0
ASV924	0	0	0	0	0	0	0	0	0	0	0	0	0	0	0	0	0	0	0	0	0	0	16	0	0	0	0	0	0	0	0	0	0	0	0	0	0	0	0	0	0	0	0	0	0	0	0	0	0
ASV925	0	0	0	0	0	0	0	0	0	0	0	0	0	0	0	0	0	0	0	0	0	0	0	0	0	0	0	0	0	0	0	0	0	0	0	0	0	0	0	0	0	0	0	0	0	0	0	0	0
ASV926	0	0	0	0	0	0	0	0	0	0	0	0	0	0	0	1	0	0	0	0	0	0	0	0	0	0	10	0	0	0	0	0	0	0	0	11	4	0	0	0	0	0	0	0	0	0	0	0	0
ASV927	0	0	0	0	0	0	0	0	0	0	0	0	0	0	0	0	0	0	0	0	0	0	0	0	0	0	0	0	0	0	0	0	0	0	0	0	0	0	0	0	0	0	0	0	0	0	0	0	0
ASV928	0	0	46	0	0	0	0	0	0	5	0	0	0	0	143	0	22	0	0	0	123	0	5	0	0	0	0	0	0	0	0	0	0	0	0	0	0	0	0	0	0	0	0	0	0	0	0	0	0
ASV929	0	0	193	0	0	0	0	0	0	0	0	0	0	0	0	0	0	0	0	0	0	0	0	0	0	0	0	0	0	458	0	0	0	0	0	0	0	4	0	0	0	0	0	0	0	0	0	109	0
ASV930	0	0	0	0	0	0	0	0	0	0	0	0	0	0	0	0	0	0	5	0	0	0	0	0	0	0	0	0	0	0	0	0	0	0	0	11	0	0	0	0	0	0	0	0	0	0	0	0	0
ASV931	0	0	0	0	0	2	0	0	0	0	2	0	0	1	0	0	0	0	6	0	0	0	8	0	16	0	0	0	0	4	0	0	0	49	0	3	3	0	0	6	0	0	0	1	1	0	3	0	0
ASV932	0	0	0	0	0	0	0	0	0	0	0	0	0	0	0	0	14	0	0	0	14	0	0	0	0	0	0	0	0	0	0	0	0	0	0	0	0	0	0	0	0	0	0	0	0	0	0	0	0
ASV933	0	0	0	0	0	0	0	0	0	0	0	0	0	0	0	0	0	0	0	0	13	0	0	0	0	0	0	0	0	0	0	0	0	0	0	0	11	0	0	0	0	0	0	0	0	0	0	0	0
ASV934	6	53	0	0	175	101	151	28	67	3	10	55	0	0	141	0	100	8	29	9	0	36	22	20	13	0	109	66	139	82	8	5	7	35	0	259	106	49	0	99	37	24	21	0	130	0	0	23	37
ASV935	0	0	0	0	0	0	0	0	0	846	0	0	1	0	0	0	373	0	0	0	5	0	0	0	0	0	0	0	0	77	0	0	0	0	0	112	0	0	0	0	3	24	271	0	0	0	113	2	0
ASV936	0	0	0	0	0	0	0	0	0	0	0	0	0	0	0	0	0	0	0	0	0	0	0	0	0	0	0	0	0	0	0	0	0	0	0	0	0	0	0	0	0	0	0	0	0	0	0	0	0
ASV937	0	0	0	0	0	0	0	0	0	0	8	0	0	0	0	0	0	0	0	0	0	0	6	7	0	0	0	0	0	0	0	0	0	0	0	0	0	0	0	0	0	0	10	0	0	0	0	0	0
ASV938	0	0	0	0	0	0	0	0	0	0	0	0	0	0	0	0	0	0	0	0	0	0	0	0	0	0	0	0	0	0	0	0	0	0	0	1	0	0	0	0	0	0	0	0	0	0	0	0	0
ASV939	0	0	43	2	0	0	0	0	0	0	0	0	0	0	0	0	1	2	0	0	43	0	121	0	0	0	0	0	2	0	0	0	0	0	0	0	0	0	0	0	0	0	12	0	0	0	0	0	0
ASV940	0	0	0	0	0	0	0	0	0	6	0	0	0	0	0	64	0	0	0	0	0	0	0	0	0	0	0	0	0	1	0	0	0	0	0	3	0	0	0	0	0	0	0	0	16	0	0	0	0
ASV941	0	0	0	0	0	0	0	0	0	0	0	0	0	0	0	0	0	0	0	0	0	0	0	0	0	0	0	0	0	0	0	0	0	0	0	0	0	0	0	0	0	0	0	0	0	0	0	0	0
ASV942	0	0	0	0	0	0	0	9	0	59	0	0	0	0	0	0	0	0	0	0	0	0	34	0	0	0	0	0	0	0	0	0	0	0	0	0	97	0	0	0	0	0	0	1	0	0	0	0	0
ASV943	0	0	0	0	0	0	0	0	0	0	0	0	0	0	0	0	0	0	0	0	0	0	0	0	0	0	0	0	0	0	0	0	0	0	0	0	0	0	0	0	0	0	0	0	0	0	0	0	0
ASV944	0	0	0	0	0	0	0	0	0	22	0	0	0	0	0	0	0	0	0	0	0	0	0	0	0	0	0	0	0	0	0	0	188	0	0	0	0	0	0	0	0	0	13	0	0	0	0	0	0
ASV945	0	0	0	0	0	0	0	0	0	0	0	0	0	0	0	0	0	0	0	0	0	0	0	0	0	0	0	0	0	0	0	170	0	0	41	0	0	0	0	0	0	0	0	0	0	0	0	0	0
ASV946	0	121	0	0	165	0	0	0	0	0	0	0	0	0	0	880	0	0	0	0	0	371	0	0	0	0	174	0	0	0	0	8	0	0	0	0	0	3	0	0	0	252	0	0	0	0	11	0	63
ASV947	0	0	0	0	0	0	0	0	0	0	0	0	0	0	0	0	0	0	0	0	0	0	0	0	0	0	0	0	0	0	0	0	0	0	0	0	0	0	0	0	0	0	0	0	0	0	0	0	0
ASV948	0	0	0	0	0	4	2	4	0	0	3	0	2	3	0	0	4	1	0	0	1	8	0	9	0	2	0	0	1	0	0	0	0	0	0	0	0	0	24	0	1	0	0	0	0	19	0	20	0
ASV949	0	0	0	0	0	1	1	0	0	0	0	0	0	0	3	3	0	0	0	0	0	0	5	0	0	0	27	0	0	0	0	0	0	0	0	0	5	0	0	0	0	0	0	0	5	0	0	0	0
ASV950	0	0	0	0	0	0	0	0	0	0	0	0	0	0	0	0	0	0	0	0	0	0	0	0	0	0	0	0	0	0	0	0	0	0	0	0	0	0	0	0	0	0	0	0	0	0	0	0	0
ASV951	0	0	0	6	9	13	6	0	0	19	10	5	0	0	0	0	0	0	9	0	4	0	0	0	0	16	226	0	0	2	0	1	0	2	0	0	0	0	9	0	0	0	18	0	37	0	22	0	6
ASV952	5	0	0	0	0	0	0	0	4	0	0	0	0	0	0	0	0	0	0	0	0	0	4	0	0	0	0	0	0	0	0	0	0	0	0	0	0	0	0	0	0	0	0	0	0	0	0	0	0
ASV953	0	0	0	0	0	0	0	0	0	0	0	0	0	0	0	0	0	0	0	0	0	0	0	0	0	0	0	0	0	0	0	0	0	0	0	0	0	0	0	9	0	0	0	0	0	0	0	0	0
ASV954	0	0	0	0	0	0	0	0	0	0	0	0	0	0	0	0	0	0	0	0	0	0	0	0	0	0	0	0	0	0	0	0	0	0	0	0	0	0	0	0	0	0	172	0	0	0	0	0	0
ASV955	0	0	0	0	0	0	0	0	0	0	0	0	0	0	0	0	0	0	0	0	0	0	0	0	0	0	0	0	0	0	0	0	0	0	0	0	0	0	0	0	0	17	0	0	0	0	0	0	0
ASV956	0	0	2	0	0	0	0	0	3	5	0	0	0	0	0	0	0	0	0	0	0	0	0	0	0	0	0	0	0	0	0	0	0	0	0	0	0	0	0	0	0	0	0	0	0	0	0	0	0
ASV957	0	0	0	0	0	0	0	0	0	3	0	0	0	0	0	0	0	0	0	0	3	0	0	0	0	0	0	0	0	0	0	0	0	0	0	0	0	0	0	0	0	0	0	0	0	0	0	0	0
ASV958	0	0	0	0	0	0	0	0	0	0	0	0	0	0	0	0	0	0	0	0	0	0	0	0	0	0	0	0	0	0	0	0	0	0	0	0	0	0	0	0	0	0	0	0	0	0	0	0	0
ASV959	0	0	0	0	0	0	0	0	0	0	0	0	0	0	0	0	0	0	0	0	0	0	0	0	0	0	0	0	0	0	0	0	0	0	0	0	0	0	0	0	0	0	0	0	0	0	0	0	0
ASV960	0	25	0	53	0	0	0	0	0	9	0	0	37	0	0	0	0	4	0	7	0	0	9	0	0	33	0	0	0	0	0	0	0	0	0	0	0	0	8	0	0	0	0	3	40	0	0	0	13
ASV961	0	0	0	0	0	0	0	5	0	0	0	3	0	0	0	0	12	28	0	0	0	0	0	0	0	0	0	0	78	0	0	3	0	210	0	0	14	0	0	13	0	0	1	0	11	11	54	0	0
ASV962	0	0	0	0	0	0	0	0	0	0	0	0	0	0	0	0	0	0	0	0	0	0	0	0	0	0	0	0	0	0	0	0	0	0	0	0	0	0	0	0	0	0	0	0	0	0	0	0	0
ASV963	0	0	0	0	0	0	0	0	0	0	0	0	0	0	0	0	0	0	0	0	0	0	0	0	0	0	0	0	0	0	0	0	0	0	0	0	0	0	0	0	0	0	0	0	0	0	0	2	0
ASV964	0	0	35	0	0	0	0	0	0	0	0	0	0	0	0	0	0	0	0	0	7	0	7	0	0	0	0	0	0	0	0	0	0	0	0	0	0	14	0	0	0	0	0	0	28	0	0	0	0
ASV965	92	82	36	923	900	151	124	76	88	7	1189	28	92	1921	6	116	116	88	1108	1350	31	1266	24	1120	816	399	92	1204	85	17	227	0	16	29	196	29	59	61	514	176	156	678	3	106	990	37	406	67	111
ASV966	0	0	0	0	0	0	0	0	0	0	0	0	0	0	0	0	0	0	0	0	0	0	0	0	0	0	0	0	0	0	0	0	15	0	0	0	0	0	0	0	0	0	0	0	0	0	0	0	0
ASV967	0	0	0	5	0	0	0	0	0	0	0	0	0	1	0	12	0	0	0	0	0	0	0	0	0	0	0	0	0	0	0	0	0	0	0	10	0	0	0	0	0	0	0	0	0	0	0	0	0
ASV968	0	0	0	1	0	0	2	0	0	2	0	0	0	0	0	0	0	3	0	0	1	0	4	0	0	8	11	0	0	1	0	76	0	0	0	11	0	0	0	0	0	0	0	2	0	0	6	0	3
ASV969	0	0	0	0	0	0	0	0	0	0	0	0	0	2	0	0	0	0	0	0	0	0	0	5	0	0	0	0	3	0	0	0	1	0	0	0	0	0	0	1	0	0	0	0	5	0	0	0	3
ASV970	0	0	89	120	629	129	152	345	25	0	0	177	0	0	83	0	16	37	0	0	0	0	485	0	0	86	227	0	0	0	28	21	2	209	0	0	0	490	6	270	318	0	9	115	0	0	3	473	168
ASV971	0	0	0	0	0	0	0	0	0	0	0	0	0	0	0	0	0	0	0	0	0	0	0	0	0	0	0	0	0	0	0	0	0	0	0	0	0	0	0	0	0	0	93	0	0	0	0	0	0
ASV972	0	0	0	0	0	0	0	0	0	0	0	0	0	0	0	0	0	0	0	0	0	0	0	0	0	0	0	0	0	0	0	0	0	0	0	0	0	0	0	0	0	0	0	0	0	0	0	0	0
ASV973	0	0	0	0	0	0	0	0	0	0	0	0	0	0	0	0	0	0	0	0	0	0	0	0	0	0	0	0	0	0	0	0	0	0	0	0	0	0	0	0	0	0	0	0	0	0	0	0	0
ASV974	0	0	0	0	0	0	0	0	0	0	5	0	0	0	0	0	0	0	0	0	0	0	0	0	0	0	0	0	0	0	0	0	0	2	0	0	0	0	0	0	0	0	0	0	0	0	0	0	0
ASV975	0	0	0	0	0	0	0	0	0	0	0	1	0	0	0	4	0	0	0	0	0	0	0	0	0	0	0	0	0	0	0	0	0	0	0	0	0	0	0	0	0	0	0	0	0	0	0	0	0
ASV976	0	0	0	0	0	4	0	0	0	0	0	7	0	0	0	0	0	0	1	7	0	6	2	0	0	0	4	0	0	0	2	0	0	0	0	10	0	0	0	0	0	0	0	0	0	0	0	0	1
ASV977	0	0	0	0	0	0	0	0	0	0	0	0	0	0	0	0	0	0	0	0	0	0	0	0	0	0	0	0	0	0	0	0	0	1	0	0	0	0	0	0	0	0	0	11	0	0	0	0	0
ASV978	0	0	0	0	0	0	0	0	0	0	0	0	0	0	0	0	0	0	0	0	0	0	0	0	0	0	0	0	37	0	0	0	0	0	0	0	0	0	0	0	0	0	0	0	0	0	0	0	0
ASV979	3	6	1	8	12	0	0	0	12	11	0	3	0	6	9	23	0	0	9	2	5	1	3	4	9	10	6	3	5	0	0	8	10	0	0	19	8	1	5	2	7	5	1	8	0	0	0	2	6
ASV980	3	7	0	0	0	0	0	0	1	4	5	0	3	0	0	0	0	0	0	0	0	1	4	0	0	0	0	0	0	0	0	0	0	0	0	0	0	0	0	0	0	0	0	0	0	0	0	0	0
ASV981	0	0	0	0	0	0	0	0	0	0	0	0	0	0	0	0	0	0	0	0	0	1	0	0	0	0	0	0	2	0	0	0	0	0	0	0	0	0	0	0	0	0	0	0	0	0	0	1	0
ASV982	0	0	0	0	0	2	5	0	0	0	0	1	0	0	0	0	0	0	0	0	0	0	0	0	0	0	2	0	0	0	0	0	0	0	0	0	0	0	0	0	0	0	0	0	0	0	0	0	0
ASV983	0	9	0	0	3	0	2	0	0	0	0	0	0	0	2	0	0	0	0	0	0	0	0	0	1	0	5	2	0	0	0	0	0	0	0	0	1	0	0	0	0	0	0	0	0	0	0	0	0
ASV984	0	0	0	0	0	0	0	0	0	0	2	0	0	0	0	0	0	0	0	0	0	0	0	0	0	0	0	0	0	0	0	0	0	0	0	0	0	0	0	0	0	1	0	0	0	0	0	0	0
ASV985	0	0	0	0	0	0	0	0	0	0	0	0	0	0	0	0	0	0	0	0	0	0	0	0	0	0	0	0	0	0	0	0	0	0	0	0	0	0	0	0	0	0	0	0	0	0	0	0	0
ASV986	0	0	0	0	0	0	0	0	0	0	0	0	0	0	19	0	0	0	0	0	0	0	0	0	0	0	0	0	0	0	0	0	0	0	0	0	0	0	0	0	0	0	0	0	0	0	0	0	0
ASV987	0	0	0	0	0	0	0	0	0	0	0	0	0	0	0	0	0	0	0	0	0	0	0	0	0	0	0	0	0	0	0	0	0	0	0	0	0	0	0	0	0	0	0	0	0	0	0	0	0
ASV988	0	11	0	0	0	0	0	0	0	0	0	0	0	0	0	0	4	4	0	0	0	0	0	0	0	7	0	0	6	0	0	0	0	0	0	0	0	12	0	0	0	1	0	0	0	0	0	0	0
ASV989	0	0	0	0	0	0	0	0	0	28	0	0	0	0	0	0	0	0	0	0	5	0	0	0	0	0	0	0	0	0	0	0	0	0	0	0	0	0	0	0	0	0	0	0	22	15	0	16	0
ASV990	469	5	47	67	27	172	180	124	294	5	104	13	62	41	32	15	58	12	19	28	8	38	13	16	2	59	0	5	47	2	0	10	101	28	179	10	57	5	4	20	3	63	24	31	0	7	0	8	2
ASV991	0	0	0	0	1	0	0	0	0	0	0	0	0	0	0	0	0	0	1	0	0	0	0	0	0	0	3	0	0	0	0	0	0	0	0	0	0	0	0	0	0	0	0	0	0	0	0	0	0
ASV992	0	0	0	0	0	0	0	0	2	0	0	0	0	0	0	3	0	0	0	0	0	0	1	0	0	0	0	0	2	0	0	0	0	0	0	0	0	0	0	0	0	0	1	0	0	0	0	0	0
ASV993	0	0	0	0	0	0	0	0	0	0	0	0	0	0	0	0	0	0	0	0	0	0	0	0	0	0	0	0	0	0	0	0	0	0	0	0	0	0	0	0	0	0	0	0	0	0	0	0	0
ASV994	0	1	2	0	0	5	7	0	1	1	0	2	0	5	0	1	1	1	1	0	0	10	5	0	1	5	3	0	10	10	0	14	0	1	0	0	2	10	0	6	0	0	3	3	0	0	0	10	0
ASV995	0	0	0	0	0	0	0	0	0	0	0	0	0	0	0	0	0	0	0	0	0	0	0	0	0	0	0	0	0	0	0	0	0	0	0	0	0	0	0	0	0	0	0	0	0	0	0	0	0
ASV996	0	0	0	4	0	2	2	0	0	0	0	0	0	2	0	0	0	0	0	0	0	0	0	0	0	0	0	0	1	0	0	0	0	0	0	42	0	0	0	4	0	2	3	0	0	0	0	0	2
ASV997	0	0	0	0	0	0	0	0	0	0	0	0	0	0	0	0	0	0	0	0	1	0	0	0	0	0	0	0	0	0	0	0	0	0	0	0	0	0	0	0	0	0	1	0	0	0	0	0	0
ASV998	14	0	0	9	0	0	0	0	0	0	0	3	113	0	48	0	0	0	2	1	6	0	3	0	14	6	0	91	181	0	0	0	0	23	0	0	0	0	0	145	0	0	2	0	0	54	2	0	16
ASV999	0	0	61	5	0	15	12	1	0	2	1	19	9	0	0	5	4	0	0	0	0	25	31	0	5	31	0	0	58	13	6	98	0	13	0	45	52	12	0	86	7	0	11	0	2	4	0	19	8
ASV1000	0	0	0	0	0	0	0	0	0	0	0	0	0	0	0	6	0	0	1	0	0	0	0	3	0	0	0	0	0	0	0	0	0	0	0	1	0	0	0	0	0	4	0	0	0	0	0	0	0
ASV1001	0	0	2	0	0	0	0	0	0	0	0	0	0	0	0	0	0	0	0	0	0	0	0	0	0	0	2	0	0	0	0	0	0	0	0	0	0	0	0	0	0	0	0	0	0	0	0	0	0
ASV1002	0	0	0	0	0	7	1	0	5	2	0	0	0	0	0	3	7	10	2	0	0	0	10	5	0	0	0	0	0	0	14	0	0	3	8	0	0	0	0	0	0	9	0	0	0	0	0	0	9
ASV1003	0	0	0	5	0	0	0	0	0	0	0	0	0	0	8	1	0	0	0	0	0	1	2	0	0	0	2	0	0	0	0	0	0	0	11	42	0	0	0	1	0	0	0	0	0	0	0	0	0
ASV1004	0	0	0	0	0	0	0	0	0	0	0	0	0	0	0	0	0	0	0	0	0	0	0	0	0	0	0	0	0	0	0	0	0	0	0	0	0	0	0	0	0	0	0	0	0	0	0	0	0
ASV1005	0	0	0	0	0	0	0	0	0	0	0	6	0	0	0	4	0	0	0	0	0	0	0	0	0	0	0	0	0	0	0	0	13	0	0	0	0	0	0	0	0	0	0	0	0	0	0	0	14
ASV1006	0	0	0	0	0	0	0	0	0	0	0	0	0	0	0	0	0	0	0	0	0	0	0	0	0	0	0	0	0	0	0	0	0	0	0	0	0	0	0	0	0	0	0	0	0	0	0	0	0
ASV1007	0	0	0	0	0	0	0	0	0	0	0	0	0	0	0	0	0	0	0	0	0	0	0	0	0	0	0	0	0	0	0	5	0	0	0	0	0	0	0	0	0	0	0	0	0	0	0	0	1
ASV1008	0	0	0	0	0	0	0	0	0	0	0	0	0	0	0	0	0	0	0	0	0	0	0	0	0	0	0	0	0	0	0	0	0	0	0	0	0	0	0	0	0	0	0	0	0	0	0	0	0
ASV1009	0	0	18	0	0	0	0	0	0	0	0	0	0	0	0	0	0	0	0	0	0	0	0	0	0	0	0	0	0	0	0	0	0	0	0	0	0	8	0	0	0	0	0	0	0	0	0	0	0
ASV1010	0	0	0	0	0	0	0	0	0	0	0	0	0	0	0	0	0	0	0	0	0	0	0	0	0	0	6	0	0	0	0	0	0	0	0	0	0	0	0	0	0	0	0	0	0	0	0	0	0
ASV1011	0	0	0	0	0	0	3	0	0	0	0	0	0	0	0	0	0	0	0	0	0	0	0	0	0	0	0	0	0	0	0	0	0	0	0	0	0	0	0	0	0	0	0	0	0	0	0	0	0
[truncated: 314 more columns]

## Sheet: Sheet3_alpha diversity
	fdr
comparison	Shannon Index	Chao1 Index
T0 admission vs T7 discharge	0.698155	0.0360853
T0 admission vs T8 1y (P≥15)	0.867481	0.00242333
T0 admission vs T8 1y (P<15)	0.00834109	0.00242333
T7 discharge vs T8 1y (P≥15)	0.527321	0.0184001
T7 discharge vs T8 1y (P<15)	0.034516	0.0184001
T0 admission vs HC baseline	0.939699	0.331344
T1 25kcal vs HC baseline	0.527321	0.981026
T2 50kcal vs HC baseline	0.775119	0.114261
T3 62.5kcal vs HC baseline	0.895188	0.710254
T4 BMI5 vs HC baseline	0.979043	0.660119
T5 BMI10 vs HC baseline	0.939699	0.0935207
T6 BMI15 vs HC baseline	0.79141	0.226527
T7 discharge vs HC baseline	0.939699	0.921989
T8 1y (P≥15) vs HC 1y	0.034516	0.0716547
T8 1y (P<15) vs HC 1y	0.102364	0.031598

## Sheet: Sheet4_Bray_PERMANOVA results
	Taxonomic level
	Phylum	Class	Order	Family	Genus	ASV
T0 admission vs HC baseline	R2=0.009 p-val=0.44	R2=0.02 p-val=0.10	R2=0.02 p-val=0.10	R2=0.04 p-val=0.005	R2=0.04 p-val=0.002	R2=0.03 p-val=0.0007
T7 discharge vs HC baseline	R2=0.003 p-val=0.76	R2=0.02 p-val=0.27	R2=0.02 p-val=0.28	R2=0.03 p-val=0.07	R2=0.02 p-val=0.07	R2=0.02 p-val=0.007
T8 1y(P<15) vs T8 1y(P≥15) vs HC 1y	R2=0.08 p-val=0.01	R2=0.07 p-val=0.02	R2=0.08 p-val=0.008	R2=0.06 p-val=0.01	R2=0.05 p-val=0.03	R2=0.04 p-val=0.005
T8 1y(P≥15) vs HC 1y	R2=0.04 p-val=0.12	R2=0.03 p-val=0.21	R2=0.02 p-val=0.32	R2=0.02 p-val=0.56	R2=0.02 p-val=0.47	R2=0.03 p-val=0.063
T8 1y(P<15) vs HC 1y	R2=0.11 p-val=0.003	R2=0.10 p-val=0.003	R2=0.10 p-val=0.001	R2=0.10 p-val=0.001	R2=0.06 p-val=0.003	R2=0.05 p-val=0.003
T0 admission vs T7 discharge	R2=0.03 p-val=0.05	R2=0.03 p-val=0.04	R2=0.03 p-val=0.04	R2=0.02 p-val=0.01	R2=0.005 p-val=0.01	R2=0.01 p-val=0.01
T0 admission vs T8 1y(P<15)	R2=0.08 p-val=0.0002	R2=0.08 p-val=0.0003	R2=0.08 p-val=0.0002	R2=0.05 p-val=0.001	R2=0.04 p-val=0.0005	R2=0.03 p-val=0.005
T0 admission vs T8 1y(P≥15)	R2=0.02 p-val=0.29	R2=0.02 p-val=0.29	R2=0.01 p-val=0.41	R2=0.03 p-val=0.10	R2=0.02 p-val=0.04	R2=0.02 p-val=0.002
T7 discharge vs T8 1y(P<15)	R2=0.11 p-val=0.001	R2=0.10 p-val=0.0006	R2=0.11 p-val=0.0008	R2=0.07 p-val=0.001	R2=0.04 p-val=0.001	R2=0.03 p-val=0.0001
T7 discharge vs T8 1y(P≥15)	R2=0.06 p-val=0.07	R2=0.04 p-val=0.10	R2=0.04 p-val=0.12	R2=0.02 p-val=0.14	R2=0.02 p-val=0.06	R2=0.02 p-val=0.02

## Sheet: Sheet5_Jacc_PERMANOVA resul 
	Taxonomic level
	Phylum	Class	Order	Family	Genus	ASV
T0 admission vs HC baseline	R2=0.01 p-val=0.23	R2=0.02 p-val=0.06	R2=0.02 p-val=0.052	R2=0.03 p-val=0.007	R2=0.03 p-val=0.002	R2=0.03 p-val=0.0006
T7 discharge vs HC baseline	R2=0.005 p-val=0.79	R2=0.01 p-val=0.31	R2=0.01 p-val=0.31	R2=0.02 p-val=0.11	R2=0.02 p-val=0.09	R2=0.02 p-val=0.008
T8 1y(P≥15) vs HC 1y	R2=0.04 p-val=0.20	R2=0.03 p-val=0.29	R2=0.02 p-val=0.39	R2=0.02 p-val=0.59	R2=0.02 p-val=0.44	R2=0.03 p-val=0.06
T8 1y(P<15) vs HC 1y	R2=0.09 p-val=0.003	R2=0.08 p-val=0.004	R2=0.10 p-val=0.002	R2=0.06 p-val=0.002	R2=0.04 p-val=0.006	R2=0.04 p-val=0.002
T0 admission vs T7 discharge	R2=0.03 p-val=0.05	R2=0.03 p-val=0.04	R2=0.03 p-val=0.04	R2=0.02 p-val=0.01	R2=0.005 p-val=0.01	R2=0.01 p-val=0.01
T0 admission vs T8 1y(P<15)	R2=0.08 p-val=0.0002	R2=0.08 p-val=0.0003	R2=0.08 p-val=0.0002	R2=0.05 p-val=0.001	R2=0.04 p-val=0.0005	R2=0.03 p-val=0.005
T0 admission vs T8 1y(P≥15)	R2=0.02 p-val=0.29	R2=0.02 p-val=0.29	R2=0.01 p-val=0.41	R2=0.03 p-val=0.10	R2=0.02 p-val=0.04	R2=0.02 p-val=0.002
T7 discharge vs T8 1y(P<15)	R2=0.11 p-val=0.001	R2=0.10 p-val=0.0006	R2=0.11 p-val=0.0008	R2=0.07 p-val=0.001	R2=0.04 p-val=0.001	R2=0.03 p-val=0.0001
T7 discharge vs T8 1y(P≥15)	R2=0.06 p-val=0.07	R2=0.04 p-val=0.10	R2=0.04 p-val=0.12	R2=0.02 p-val=0.14	R2=0.02 p-val=0.06	R2=0.02 p-val=0.02

## Sheet: Sheet 6_T0P vs HC baseline
taxonomic level	fdr	avg abundance T0P +/- sd	avg abundance HC1 +/- sd	note
family
Veillonellaceae	0.0034938	191.48 ± 364.26	635.32 ± 864.38
Erysipelotrichaceae	0.00367671	289.38 ± 368.82	113.12 ± 111.44
Clostridiales vadinBB60 group	0.00367671	20.70 ± 77.56	4.41 ± 17.24
Desulfovibrionaceae	0.0338313	28.95 ± 83.97	11.27 ± 31.37
Genus
Dialister	0.00323566	177.25 ± 365.24	624.47 ± 862.52
Erysipelotrichaceae UCG-003	0.00323566	235.46 ± 370.38	55.56 ± 68.11
Family XIII AD3011 group	0.022833	14.21 ± 20.14	4.38 ± 4.13
Anaerostipes	0.0348026	250.91 ± 276.74	121.68 ± 166.02
Anaerotruncus	0.0349094	6.36 ± 31.97	0.44 ± 1.89
Ruminococcaceae UCG-003	0.0349094	11.62 ± 20.08	27.62 ± 33.14
Erysipelatoclostridium	0.0484916	18.57 ± 28.76	10.18 ± 32.08
ASV
ASV492	0.00357872	3.14 ± 5.48	0.12 ± 0.48	uncl. Family XIII AD3011 group
ASV363	0.0102694	140.75 ± 358.07	552.18 ± 837.15	uncl. Dialister
ASV910	0.0108837	1.67 ± 3.44	0.11 ± 0.54	uncl. Ruminococcaceae

## Sheet: Sheet7_microbiome variability
T0 admission vs HC baseline	W	p-value	median T0	median HC baseline
Phylum	377682	1.019e-05	0.241664	0.206259
Class	401724	0.01395	0.2403	0.222477
Order	403248	0.01955	0.245049	0.2268
Family	475041	0.0004632	0.320849	0.333681
Genus	517866	2.902e-12	0.373804	0.413524
ASV	545823	2.2e-16	0.495437	0.544713
T8 1y(P≥15) vs HC 1y	W	p-value	median T8 1y(P≥15)	median HC 1y
Phylum	55091	0.03012	0.232229	0.200212
Class	59984	0.7324	0.221613	0.213122
Order	59681	0.6491	0.23385	0.222685
Family	65795	0.06765	0.311154	0.324246
Genus	68357	0.005374	0.364716	0.411162
ASV	83000	2.2e-16	0.490886	0.565363
T8 1y(P<15) vs HC 1y	W	p-value	median T8 1y(P<15)	median HC 1y
Phylum	22922	1.134e-10	0.297136	0.200212
Class	26005	1.917e-06	0.276026	0.213122
Order	26053	2.183e-06	0.279846	0.222685
Family	32956	0.3366	0.333385	0.324246
Genus	39407	0.01026	0.370312	0.411162
ASV	42110	5.232e-05	0.52531	0.565363

## Sheet: Sheet 8_T7P vs HC baseline
taxonomic level	fdr	avg abundance T7P ± sd	avg abundance HC1 ± sd	note
ASV
ASV322	0.0328829	248.72 ± 319.20	52.26 ± 67.83	uncl. Erysipelotrichaceae UCG-003
ASV524	0.0328829	12.49 ± 32.97	47.09 ± 58.77	uncl. Lachnospiraceae
ASV578	0.0328829	15.21 ± 39.95	30.12 ± 39.88	uncl. Ruminococcaceae UCG-005
ASV798	0.0346954	2.02 ± 7.71	5.44 ± 9.34	uncl. Ruminococcaceae UCG-005
ASV363	0.0383954	231.34 ± 555.06	552.18 ± 837.15	uncl. Dialister

## Sheet: Sheet 9_T8 1y(P<15) vs HC 1y
taxonomic level	fdr	avg abundance T8 (P<15) ± sd	avg abundance HC2 ± sd
Phylum
Firmicutes	0.016121	3238.37 ± 1544.48	4779.19 ± 1621.38
Verrucomicrobia	0.0353968	179.16 ± 500.557	15.65 ± 69.60
Class
Clostridia	0.008514	2588.68 ± 1150.43	4132.03 ± 1529.34
Deltaproteobacteria	0.0332999	11.05 ± 10.27	4.94 ± 10.19
Verrucomicrobiae	0.0383465	179.16 ± 500.56	15.65 ± 69.60
Order
Clostridiales	0.00916892	2588.53 ± 1150.57	4131.90 ± 1529.36
Desulfovibrionales	0.0358615	11.05 ± 10.27	4.94 ± 10.19
Family
Peptostreptococcaceae	0.0461076	35.05 ± 110.39	74.87 ± 131.38
Ruminococcaceae	0.0461076	1374.90 ± 629.24	2242 ± 1072.86
Desulfovibrionaceae	0.0461076	11.05 ± 10.27	4.94 ± 10.19
Genus
[Eubacterium] hallii group	0.0412688	28.32 ± 71.68	58.26 ±107.80
Agathobacter	0.0412688	81.74 ± 195.30	193.07 ± 164.80

## Sheet:  Sheet10_T8 1y(P≥15) vs HC 1y
taxonomic level	fdr	avg abundance T8 (P≥15) ± sd	avg abundance HC2 ± sd
Class
Deltaproteobacteria	0.0104136	19.16±21.34	4.94 ± 10.19
Order
Desulfovibrionales	0.012307	19.16±21.34	4.94 ± 10.19
Family
Desulfovibrionaceae	0.0227205	19.16±21.34	4.94 ± 10.19

[truncated: 6 more sheets: Sheet 11_T0 adm vs T7 discharge, Sheet 12_T0 adm vs T8 1y(P<15), Sheet 13_T7 dis vs T8 1y(P<15), Sheet 14_T7 dis vs T8 1y(P≥15), Sheet 15_ Influencing factors, Sheet16_Effect of the adm micro]
